# Supplementary material for: mirTarPri: Improved Prioritization of MicroRNA Targets through Incorporation of Functional Genomics Data
Source: PLoS One. 2013 Jan 9;8(1):e53685. doi: 10.1371/journal.pone.0053685 (PMC3541237; doi:10.1371/journal.pone.0053685)
Supplement: Table S1 — Detailed information for 996 gold standard targets tested by mirTarPri. (XLS) [file pone.0053685.s010.xls]

## Sheet: Sheet1
Table S1. Detailed information for 996 gold standard targets from the six prediction methods tested by mirTarPri. The rank positions before and after mirTarPri prioritization of the targets are listed in ascending order (‘after prioritization’). Most rank positions of these targets are moved to the top or upper ranks of mirTarPri-generated lists.
miRNA	Target gene	Before prioritisation	After prioritization	Predict methods
hsa-let-7a	HRAS	6131	1	RNAhybrid
hsa-let-7c	TGFBR1	354	1	PITA
hsa-miR-122	RHOA	581	1	miranda
hsa-miR-122	RHOA	11692	1	RNAhybrid
hsa-miR-125b	AKT1	1134	1	RNAhybrid
hsa-miR-126	VEGFA	58	1	miranda
hsa-miR-146a	TLR2	16056	1	RNAhybrid
hsa-miR-153	SNCA	162	1	microt
hsa-miR-153	SNCA	683	1	miranda
hsa-miR-153	SNCA	123	1	pictar
hsa-miR-153	SNCA	440	1	targetScan
hsa-miR-153	SNCA	6862	1	RNAhybrid
hsa-miR-153	SNCA	182	1	PITA
hsa-miR-15b	CCND1	6829	1	RNAhybrid
hsa-miR-16	BRCA1	10145	1	RNAhybrid
hsa-miR-17	CCND1	13969	1	RNAhybrid
hsa-miR-17	CCND1	675	1	PITA
hsa-miR-17	CCND1	132	1	targetScan
hsa-miR-17	CCND1	159	1	microt
hsa-miR-181b	BCL2	88	1	PITA
hsa-miR-181b	BCL2	3311	1	RNAhybrid
hsa-miR-193b	CCND1	27	1	PITA
hsa-miR-195	BCL2	1923	1	RNAhybrid
hsa-miR-19a	ESR1	12731	1	RNAhybrid
hsa-miR-19a	ESR1	325	1	pictar
hsa-miR-19a	ESR1	305	1	microt
hsa-miR-19a	ESR1	1638	1	miranda
hsa-miR-19a	ESR1	251	1	targetScan
hsa-miR-19a	ESR1	124	1	PITA
hsa-miR-200a	CTNNB1	7879	1	RNAhybrid
hsa-miR-20b	ESR1	3523	1	RNAhybrid
hsa-miR-221	FOXO3	88	1	targetScan
hsa-miR-221	PTEN	126	1	microt
hsa-miR-221	PTEN	193	1	pictar
hsa-miR-221	PTEN	14245	1	RNAhybrid
hsa-miR-222	PTEN	201	1	pictar
hsa-miR-222	STAT5A	3548	1	RNAhybrid
hsa-miR-24	BRCA1	8322	1	RNAhybrid
hsa-miR-24	CDKN1B	128	1	PITA
hsa-miR-24	CDKN1B	9	1	microt
hsa-miR-25	TP53	4542	1	RNAhybrid
hsa-miR-26a	SMAD4	295	1	PITA
hsa-miR-26a	MYC	18558	1	RNAhybrid
hsa-miR-29a	BCL2	564	1	miranda
hsa-miR-29a	BCL2	8747	1	RNAhybrid
hsa-miR-29b	BCL2	11699	1	RNAhybrid
hsa-miR-29b	BCL2	666	1	miranda
hsa-miR-31	NUMB	59	1	pictar
hsa-miR-31	NUMB	115	1	targetScan
hsa-miR-33a	ABCA1	1034	1	miranda
hsa-miR-33a	ABCA1	1	1	PITA
hsa-miR-33a	ABCA1	1	1	targetScan
hsa-miR-33a	ABCA1	1	1	microt
hsa-miR-33b	ABCA1	884	1	miranda
hsa-miR-33b	ABCA1	1	1	targetScan
hsa-miR-33b	ABCA1	5	1	PITA
hsa-miR-33b	ABCA1	1	1	microt
hsa-miR-34a	MYC	12826	1	RNAhybrid
hsa-miR-7	IGF1R	1798	1	RNAhybrid
hsa-miR-98	MYC	8938	1	RNAhybrid
hsa-miR-99a	FGFR3	21	1	PITA
hsa-let-7c	TGFBR1	6526	2	RNAhybrid
hsa-miR-126	RGS3	64	2	miranda
hsa-miR-130a	APP	353	2	RNAhybrid
hsa-miR-141	PTEN	15887	2	RNAhybrid
hsa-miR-141	PTEN	311	2	microt
hsa-miR-141	PTEN	356	2	targetScan
hsa-miR-145	IGF1R	45	2	microt
hsa-miR-145	IGF1R	559	2	miranda
hsa-miR-145	IGF1R	239	2	targetScan
hsa-miR-145	IGF1R	309	2	PITA
hsa-miR-145	MYC	16101	2	RNAhybrid
hsa-miR-15a	APP	1183	2	miranda
hsa-miR-15a	APP	416	2	PITA
hsa-miR-17	BCL2	10033	2	RNAhybrid
hsa-miR-181b	BCL2	843	2	miranda
hsa-miR-181b	BCL2	74	2	targetScan
hsa-miR-192	BCL2	12052	2	RNAhybrid
hsa-miR-210	BDNF	3	2	targetScan
hsa-miR-218	ACTN1	448	2	RNAhybrid
hsa-miR-222	FOXO3	88	2	targetScan
hsa-miR-222	PTEN	49	2	microt
hsa-miR-24	CDKN1B	30	2	pictar
hsa-miR-26a	SMAD4	541	2	miranda
hsa-miR-26a	SMAD4	528	2	targetScan
hsa-miR-26a	SMAD4	16869	2	RNAhybrid
hsa-miR-26a	RB1	249	2	PITA
hsa-miR-29b	VEGFA	119	2	microt
hsa-miR-29c	BCL2	8877	2	RNAhybrid
hsa-miR-31	NUMB	112	2	PITA
hsa-miR-326	NOTCH1	2279	2	RNAhybrid
hsa-miR-378	MYC	16830	2	RNAhybrid
hsa-miR-520h	CDKN1A	3879	2	RNAhybrid
hsa-miR-542-3p	BIRC5	18	2	microt
hsa-miR-7	IGF1R	115	2	targetScan
hsa-miR-7	IGF1R	71	2	microt
hsa-miR-9	BCL6	144	2	PITA
hsa-miR-9	BCL6	82	2	microt
hsa-miR-9	BCL6	6716	2	RNAhybrid
hsa-miR-99a	FGFR3	102	2	miranda
hsa-miR-99a	FGFR3	12	2	targetScan
hsa-miR-99a	FGFR3	31	2	microt
hsa-miR-99a	FGFR3	1	2	pictar
hsa-let-7a	APP	1436	3	RNAhybrid
hsa-let-7c	TGFBR1	1327	3	miranda
hsa-let-7c	TGFBR1	145	3	pictar
hsa-let-7d	APP	1385	3	RNAhybrid
hsa-let-7g	CDKN2A	7680	3	RNAhybrid
hsa-miR-107	HIF1A	11259	3	RNAhybrid
hsa-miR-10b	NCOR2	51	3	pictar
hsa-miR-10b	NCOR2	2	3	microt
hsa-miR-125b	GRIN2A	267	3	microt
hsa-miR-126	RGS3	1	3	pictar
hsa-miR-128	TGFBR1	272	3	PITA
hsa-miR-143	HRAS	2211	3	RNAhybrid
hsa-miR-155	APC	123	3	pictar
hsa-miR-15a	APP	173	3	pictar
hsa-miR-15a	BRCA1	5532	3	RNAhybrid
hsa-miR-15b	CCND1	39	3	microt
hsa-miR-17	PTEN	7999	3	RNAhybrid
hsa-miR-17	PTEN	838	3	microt
hsa-miR-181a	BCL2	74	3	targetScan
hsa-miR-181a	BCL2	8157	3	RNAhybrid
hsa-miR-181a	PROX1	687	3	PITA
hsa-miR-19b	PTEN	236	3	PITA
hsa-miR-19b	PTEN	5436	3	RNAhybrid
hsa-miR-208a	ETS1	8	3	PITA
hsa-miR-20a	HIF1A	16075	3	RNAhybrid
hsa-miR-20b	ESR1	1572	3	miranda
hsa-miR-20b	ESR1	481	3	microt
hsa-miR-20b	HIF1A	17721	3	RNAhybrid
hsa-miR-215	WNK1	4	3	microt
hsa-miR-221	FOXO3	2110	3	RNAhybrid
hsa-miR-222	PTEN	13789	3	RNAhybrid
hsa-miR-23a	IL6R	115	3	RNAhybrid
hsa-miR-24	CDKN1B	77	3	targetScan
hsa-miR-26a	SMAD4	481	3	pictar
hsa-miR-26a	SMAD4	480	3	microt
hsa-miR-26a	RB1	361	3	miranda
hsa-miR-26a	RB1	463	3	targetScan
hsa-miR-29c	BCL2	584	3	miranda
hsa-miR-424	FGFR1	1833	3	RNAhybrid
hsa-miR-433	GRB2	79	3	targetScan
hsa-miR-449a	HDAC8	2960	3	RNAhybrid
hsa-miR-451	CAB39	3	3	targetScan
hsa-miR-451	CAB39	44	3	PITA
hsa-miR-520h	CDKN1A	53	3	targetScan
hsa-miR-7	IGF1R	58	3	PITA
hsa-let-7c	BCL2L1	393	4	PITA
hsa-miR-10b	NCOR2	1	4	PITA
hsa-miR-125b	RAF1	212	4	microt
hsa-miR-126	RGS3	13	4	targetScan
hsa-miR-143	MYO6	6	4	microt
hsa-miR-145	POU5F1	1205	4	miranda
hsa-miR-148a	DNMT1	410	4	PITA
hsa-miR-148a	DNMT1	21	4	pictar
hsa-miR-15a	APP	7331	4	RNAhybrid
hsa-miR-15b	CCND1	140	4	targetScan
hsa-miR-15b	CCND1	519	4	pictar
hsa-miR-15b	CCND1	234	4	PITA
hsa-miR-17	APP	407	4	RNAhybrid
hsa-miR-17	BCL2	883	4	miranda
hsa-miR-17	PTEN	637	4	targetScan
hsa-miR-17	PTEN	667	4	PITA
hsa-miR-181a	BCL2	308	4	PITA
hsa-miR-181a	BCL2	760	4	miranda
hsa-miR-181a	PROX1	83	4	microt
hsa-miR-181a	PROX1	624	4	targetScan
hsa-miR-181a	PROX1	10058	4	RNAhybrid
hsa-miR-196a	HOXB7	56	4	microt
hsa-miR-199a-5p	DDR1	53	4	microt
hsa-miR-19a	SMAD4	749	4	targetScan
hsa-miR-20a	BCL2	11943	4	RNAhybrid
hsa-miR-20b	ESR1	197	4	PITA
hsa-miR-21	TGFBR2	12	4	PITA
hsa-miR-218	ACTN1	356	4	pictar
hsa-miR-218	ACTN1	7	4	targetScan
hsa-miR-222	FOXO3	9327	4	RNAhybrid
hsa-miR-222	FOS	139	4	pictar
hsa-miR-23a	IL6R	102	4	pictar
hsa-miR-25	KLF4	6153	4	RNAhybrid
hsa-miR-25	KLF4	427	4	PITA
hsa-miR-26a	RB1	11842	4	RNAhybrid
hsa-miR-29b	ESR1	834	4	RNAhybrid
hsa-miR-335	RB1	4665	4	RNAhybrid
hsa-miR-345	NTRK3	12	4	microt
hsa-miR-433	GRB2	164	4	PITA
hsa-miR-503	CCND1	51	4	PITA
hsa-miR-503	CCND1	38	4	targetScan
hsa-miR-520h	CDKN1A	360	4	PITA
hsa-miR-520h	CDKN1A	254	4	microt
hsa-miR-9	BCL6	1259	4	miranda
hsa-miR-9	ETS1	11469	4	RNAhybrid
hsa-miR-98	NCOA3	15549	4	RNAhybrid
hsa-let-7a	CASP8	16492	5	RNAhybrid
hsa-miR-100	FGFR3	24	5	pictar
hsa-miR-10b	KLF4	8	5	pictar
hsa-miR-10b	NCOR2	213	5	RNAhybrid
hsa-miR-122	RAC1	14633	5	RNAhybrid
hsa-miR-125b	GRIN2A	263	5	PITA
hsa-miR-148a	DNMT1	78	5	microt
hsa-miR-148a	DNMT1	15787	5	RNAhybrid
hsa-miR-17	APP	158	5	microt
hsa-miR-17	MYC	10630	5	RNAhybrid
hsa-miR-17	PTEN	274	5	miranda
hsa-miR-181a	PROX1	160	5	miranda
hsa-miR-181a	HIPK2	2155	5	RNAhybrid
hsa-miR-184	INPPL1	14	5	pictar
hsa-miR-185	CDC42	30	5	targetScan
hsa-miR-193b	CCND1	32	5	targetScan
hsa-miR-196a	HOXB7	113	5	pictar
hsa-miR-196a	HOXB7	96	5	targetScan
hsa-miR-196a	HOXB7	122	5	PITA
hsa-miR-19a	CCND1	158	5	PITA
hsa-miR-19a	SMAD4	12105	5	RNAhybrid
hsa-miR-19b	ESR1	190	5	pictar
hsa-miR-19b	PTEN	628	5	targetScan
hsa-miR-204	TGFBR1	9709	5	RNAhybrid
hsa-miR-20a	PTEN	9432	5	RNAhybrid
hsa-miR-20b	STAT3	803	5	targetScan
hsa-miR-21	RASA1	678	5	miranda
hsa-miR-21	TP63	7072	5	RNAhybrid
hsa-miR-218	ACTN1	180	5	microt
hsa-miR-219-5p	CAMK2G	37	5	PITA
hsa-miR-22	BMP7	73	5	RNAhybrid
hsa-miR-25	KLF4	247	5	pictar
hsa-miR-27a	HIPK2	6243	5	RNAhybrid
hsa-miR-31	RDX	148	5	targetScan
hsa-miR-335	RB1	81	5	PITA
hsa-miR-345	CDKN1A	18	5	targetScan
hsa-miR-34a	MAP2K1	50	5	PITA
hsa-miR-34a	MAP2K1	15	5	pictar
hsa-miR-424	FGFR1	237	5	PITA
hsa-miR-449a	CDK6	159	5	microt
hsa-miR-9	BCL6	197	5	pictar
hsa-miR-96	CDKN1A	9308	5	RNAhybrid
hsa-miR-98	E2F1	12076	5	RNAhybrid
hsa-miR-98	NCOA3	5	5	pictar
hsa-let-7c	TGFBR1	720	6	targetScan
hsa-let-7c	TGFBR1	31	6	microt
hsa-miR-100	FGFR3	28	6	PITA
hsa-miR-101	APP	409	6	PITA
hsa-miR-101	APP	5807	6	RNAhybrid
hsa-miR-103	CREB1	839	6	miranda
hsa-miR-106a	APP	114	6	RNAhybrid
hsa-miR-10b	NCOR2	118	6	targetScan
hsa-miR-125a-5p	TP53	508	6	RNAhybrid
hsa-miR-128	TGFBR1	697	6	targetScan
hsa-miR-128	TGFBR1	1198	6	miranda
hsa-miR-145	IGF1R	2643	6	RNAhybrid
hsa-miR-150	EGR2	148	6	pictar
hsa-miR-155	APC	11936	6	RNAhybrid
hsa-miR-17	APP	46	6	targetScan
hsa-miR-17	SMAD4	11165	6	RNAhybrid
hsa-miR-181a	HIPK2	323	6	targetScan
hsa-miR-181c	BCL2	562	6	PITA
hsa-miR-181c	BCL2	9211	6	RNAhybrid
hsa-miR-195	BCL2	25	6	microt
hsa-miR-195	BCL2	18	6	PITA
hsa-miR-195	BCL2	321	6	pictar
hsa-miR-195	BCL2	891	6	miranda
hsa-miR-19a	SMAD4	895	6	miranda
hsa-miR-19b	ESR1	131	6	PITA
hsa-miR-19b	PTEN	265	6	miranda
hsa-miR-19b	PTEN	24	6	microt
hsa-miR-20a	APP	626	6	RNAhybrid
hsa-miR-20a	HIF1A	467	6	PITA
hsa-miR-20a	HIF1A	345	6	targetScan
hsa-miR-20b	PPARG	8014	6	RNAhybrid
hsa-miR-20b	STAT3	435	6	microt
hsa-miR-20b	STAT3	553	6	pictar
hsa-miR-21	ERBB2	16875	6	RNAhybrid
hsa-miR-218	ACTN1	254	6	PITA
hsa-miR-219-5p	CAMK2G	110	6	microt
hsa-miR-23a	IL6R	317	6	targetScan
hsa-miR-24	CDKN1B	12873	6	RNAhybrid
hsa-miR-29b	CDK6	80	6	pictar
hsa-miR-29b	VEGFA	797	6	targetScan
hsa-miR-31	NUMB	5373	6	RNAhybrid
hsa-miR-34a	MAP2K1	236	6	targetScan
hsa-miR-34b	VEGFA	3871	6	RNAhybrid
hsa-miR-520c-3p	APP	23	6	targetScan
hsa-miR-663	JUNB	10	6	targetScan
hsa-miR-7	IGF1R	606	6	miranda
hsa-let-7a	APP	829	7	miranda
hsa-let-7a	IL6	60	7	pictar
hsa-miR-100	FGFR3	31	7	microt
hsa-miR-103	CREB1	13873	7	RNAhybrid
hsa-miR-10b	NCOR2	179	7	miranda
hsa-miR-141	PTEN	235	7	PITA
hsa-miR-145	STAT1	11606	7	RNAhybrid
hsa-miR-146a	EGFR	2472	7	RNAhybrid
hsa-miR-148a	DNMT1	133	7	targetScan
hsa-miR-15b	CCND1	357	7	miranda
hsa-miR-17	APP	4	7	PITA
hsa-miR-185	CDK6	124	7	microt
hsa-miR-195	BCL2	72	7	targetScan
hsa-miR-19a	CCND1	3314	7	RNAhybrid
hsa-miR-203	TP63	12684	7	RNAhybrid
hsa-miR-204	TGFBR1	421	7	PITA
hsa-miR-20a	BCL2	947	7	miranda
hsa-miR-20a	MYC	537	7	RNAhybrid
hsa-miR-20b	HIF1A	345	7	targetScan
hsa-miR-20b	HIF1A	85	7	microt
hsa-miR-20b	HIF1A	401	7	pictar
hsa-miR-20b	STAT3	98	7	PITA
hsa-miR-20b	STAT3	2345	7	RNAhybrid
hsa-miR-21	RASA1	2139	7	RNAhybrid
hsa-miR-210	MNT	3	7	PITA
hsa-miR-210	NPTX1	1	7	pictar
hsa-miR-23a	IL6R	91	7	microt
hsa-miR-23a	IL6R	35	7	PITA
hsa-miR-24	POLD1	18821	7	RNAhybrid
hsa-miR-25	KLF4	327	7	targetScan
hsa-miR-29b	CDK6	138	7	microt
hsa-miR-29b	CDK6	138	7	targetScan
hsa-miR-302a	CDKN1A	1723	7	RNAhybrid
hsa-miR-302c	CCND1	190	7	pictar
hsa-miR-31	NUMB	331	7	miranda
hsa-miR-372	ERBB4	12915	7	RNAhybrid
hsa-miR-424	FGFR1	22	7	microt
hsa-miR-433	GRB2	1082	7	RNAhybrid
hsa-miR-503	CCND1	17	7	microt
hsa-miR-520c-3p	APP	169	7	PITA
hsa-miR-520h	CDKN1A	1281	7	miranda
hsa-miR-9	BCL6	86	7	targetScan
hsa-miR-9	ETS1	478	7	pictar
hsa-let-7c	BCL2L1	1223	8	RNAhybrid
hsa-let-7g	MYC	8863	8	RNAhybrid
hsa-miR-107	FBXW7	10747	8	RNAhybrid
hsa-miR-107	FBXW7	42	8	PITA
hsa-miR-126	VEGFA	2031	8	RNAhybrid
hsa-miR-130b	RUNX3	328	8	pictar
hsa-miR-145	POU5F1	5746	8	RNAhybrid
hsa-miR-17	APP	1131	8	miranda
hsa-miR-184	INPPL1	11	8	targetScan
hsa-miR-185	RHOA	98	8	pictar
hsa-miR-18a	CTGF	38	8	pictar
hsa-miR-190	CDKN1B	23	8	pictar
hsa-miR-190	CDKN1B	26	8	PITA
hsa-miR-19b	ESR1	251	8	targetScan
hsa-miR-203	TP63	503	8	targetScan
hsa-miR-204	TGFBR1	395	8	targetScan
hsa-miR-20a	HIF1A	19	8	pictar
hsa-miR-20a	PTEN	637	8	targetScan
hsa-miR-20a	PTEN	711	8	microt
hsa-miR-20b	HIF1A	501	8	PITA
hsa-miR-21	MSH2	63	8	microt
hsa-miR-21	TGFBR2	184	8	targetScan
hsa-miR-22	HDAC4	45	8	PITA
hsa-miR-29b	CDK6	13393	8	RNAhybrid
hsa-miR-302c	CCND1	145	8	microt
hsa-miR-324-5p	SMO	4369	8	RNAhybrid
hsa-miR-326	SMO	2628	8	RNAhybrid
hsa-miR-424	CCNE1	9251	8	RNAhybrid
hsa-miR-424	FGFR1	314	8	targetScan
hsa-miR-433	GRB2	343	8	miranda
hsa-miR-520c-3p	APP	70	8	microt
hsa-let-7c	BCL2L1	68	9	targetScan
hsa-let-7c	BCL2L1	47	9	pictar
hsa-miR-100	FGFR3	12	9	targetScan
hsa-miR-101	APP	110	9	microt
hsa-miR-128	TGFBR1	14682	9	RNAhybrid
hsa-miR-130a	HOXA10	11965	9	RNAhybrid
hsa-miR-130b	RUNX3	648	9	PITA
hsa-miR-130b	RUNX3	530	9	targetScan
hsa-miR-135b	APC	224	9	PITA
hsa-miR-146a	CDKN1A	10578	9	RNAhybrid
hsa-miR-148a	DNMT1	620	9	miranda
hsa-miR-150	VEGFA	854	9	miranda
hsa-miR-150	VEGFA	7030	9	RNAhybrid
hsa-miR-181c	BCL2	74	9	targetScan
hsa-miR-19b	ESR1	10815	9	RNAhybrid
hsa-miR-205	MED1	50	9	PITA
hsa-miR-208a	ETS1	36	9	targetScan
hsa-miR-20a	PTEN	628	9	PITA
hsa-miR-20b	STAT3	780	9	miranda
hsa-miR-215	WNK1	26	9	PITA
hsa-miR-221	FOS	211	9	pictar
hsa-miR-222	FOS	93	9	microt
hsa-miR-29b	CDK6	368	9	PITA
hsa-miR-29b	VEGFA	12617	9	RNAhybrid
hsa-miR-31	ETS1	151	9	pictar
hsa-miR-31	RDX	4036	9	RNAhybrid
hsa-miR-661	MTA2	141	9	PITA
hsa-miR-876-3p	MCL1	20	9	microt
hsa-miR-9	ETS1	737	9	microt
hsa-miR-9	ETS1	263	9	targetScan
hsa-miR-98	NCOA3	789	9	microt
hsa-let-7a	IL6	15562	10	RNAhybrid
hsa-let-7c	BCL2L1	820	10	miranda
hsa-miR-101	APP	126	10	pictar
hsa-miR-124	CDK2	8254	10	RNAhybrid
hsa-miR-126	TOM1	8	10	pictar
hsa-miR-130b	RUNX3	7210	10	RNAhybrid
hsa-miR-135b	APC	171	10	microt
hsa-miR-135b	APC	25	10	targetScan
hsa-miR-146b-5p	TRAF6	26	10	microt
hsa-miR-181c	BCL2	714	10	miranda
hsa-miR-186	FOXO1	7910	10	RNAhybrid
hsa-miR-18a	ESR1	43	10	pictar
hsa-miR-18b	ESR1	119	10	pictar
hsa-miR-191	SOX4	27	10	targetScan
hsa-miR-196a	HOXB7	10491	10	RNAhybrid
hsa-miR-19a	CCND1	58	10	microt
hsa-miR-19a	CCND1	132	10	targetScan
hsa-miR-20a	HIF1A	636	10	miranda
hsa-miR-21	DAXX	6353	10	RNAhybrid
hsa-miR-21	TIAM1	185	10	PITA
hsa-miR-210	NCAM1	5	10	PITA
hsa-miR-218	ACTN1	352	10	miranda
hsa-miR-223	E2F1	1539	10	RNAhybrid
hsa-miR-23a	IL6R	93	10	miranda
hsa-miR-29b	CDK6	1209	10	miranda
hsa-miR-31	TIAM1	7368	10	RNAhybrid
hsa-miR-34a	MAP2K1	6291	10	RNAhybrid
hsa-miR-370	HMGA2	108	10	PITA
hsa-miR-424	CCND1	14434	10	RNAhybrid
hsa-miR-101	APP	31	11	targetScan
hsa-miR-107	VEGFA	10993	11	RNAhybrid
hsa-miR-124	NR3C1	5329	11	RNAhybrid
hsa-miR-125b	CDKN2A	2564	11	RNAhybrid
hsa-miR-125b	GRIN2A	218	11	targetScan
hsa-miR-130b	RUNX3	386	11	microt
hsa-miR-141	PTEN	196	11	miranda
hsa-miR-181c	NOTCH2	2080	11	RNAhybrid
hsa-miR-182	FOXO3	9961	11	RNAhybrid
hsa-miR-18a	CTGF	62	11	microt
hsa-miR-193b	CCND1	149	11	miranda
hsa-miR-19b	ESR1	307	11	microt
hsa-miR-19b	ESR1	1517	11	miranda
hsa-miR-20a	PTEN	495	11	pictar
hsa-miR-20b	HIF1A	584	11	miranda
hsa-miR-210	GPD1L	7	11	pictar
hsa-miR-210	ISCU	12	11	targetScan
hsa-miR-24	HNF4A	2377	11	RNAhybrid
hsa-miR-25	KLF4	947	11	miranda
hsa-miR-29b	VEGFA	1144	11	miranda
hsa-miR-302a	CDK4	5441	11	RNAhybrid
hsa-miR-302c	CCND1	82	11	targetScan
hsa-miR-346	LIF	46	11	targetScan
hsa-miR-34a	YY1	451	11	targetScan
hsa-miR-34a	YY1	31	11	pictar
hsa-miR-375	RASD1	26	11	PITA
hsa-miR-7	RAF1	17	11	microt
hsa-miR-96	KRAS	81	11	PITA
hsa-miR-10b	KLF4	2999	12	RNAhybrid
hsa-miR-125a-5p	NTRK3	1253	12	RNAhybrid
hsa-miR-140-5p	HDAC4	97	12	targetScan
hsa-miR-17	BMPR2	12096	12	RNAhybrid
hsa-miR-18a	CTGF	42	12	targetScan
hsa-miR-18a	CTGF	56	12	PITA
hsa-miR-18b	ESR1	17	12	microt
hsa-miR-19a	ATXN1	371	12	pictar
hsa-miR-200c	UBE2I	2773	12	RNAhybrid
hsa-miR-21	NCOA3	13844	12	RNAhybrid
hsa-miR-222	FOS	163	12	PITA
hsa-miR-27a	HIPK2	351	12	targetScan
hsa-miR-302b	CCND2	57	12	pictar
hsa-miR-34a	MAP2K1	501	12	miranda
hsa-miR-424	CHEK1	7662	12	RNAhybrid
hsa-miR-491-5p	CHD4	11	12	PITA
hsa-miR-663	JUNB	19	12	PITA
hsa-miR-96	KRAS	9252	12	RNAhybrid
hsa-let-7a	VDR	55	13	RNAhybrid
hsa-let-7c	BCL2L1	639	13	microt
hsa-let-7c	NRAS	298	13	PITA
hsa-miR-100	FGFR3	100	13	miranda
hsa-miR-122	ADAM17	3354	13	RNAhybrid
hsa-miR-128	CDKN1B	16709	13	RNAhybrid
hsa-miR-140-5p	HDAC4	45	13	RNAhybrid
hsa-miR-16	CHUK	13962	13	RNAhybrid
hsa-miR-182	FOXO3	226	13	PITA
hsa-miR-18a	ESR1	18	13	microt
hsa-miR-19a	ERBB4	419	13	pictar
hsa-miR-20a	APP	46	13	targetScan
hsa-miR-20a	APP	9	13	PITA
hsa-miR-20a	PTEN	287	13	miranda
hsa-miR-22	HDAC4	86	13	pictar
hsa-miR-222	FOS	11435	13	RNAhybrid
hsa-miR-302a	CCND1	97	13	pictar
hsa-miR-302c	CCND1	415	13	PITA
hsa-miR-31	ETS1	1717	13	RNAhybrid
hsa-miR-335	RASA1	114	13	targetScan
hsa-miR-34a	AXIN2	3832	13	RNAhybrid
hsa-miR-34c-5p	BCL2	40	13	targetScan
hsa-miR-372	ERBB4	145	13	targetScan
hsa-miR-424	FGFR1	1853	13	miranda
hsa-miR-449a	CDK6	77	13	targetScan
hsa-miR-449a	CDK6	8877	13	RNAhybrid
hsa-miR-503	CCNE1	41	13	targetScan
hsa-miR-7	RAF1	119	13	pictar
hsa-let-7g	BCL2L1	393	14	PITA
hsa-miR-107	FBXW7	145	14	targetScan
hsa-miR-10a	MAP3K7	63	14	PITA
hsa-miR-125b	GRIN2A	7404	14	RNAhybrid
hsa-miR-128	EGFR	5701	14	RNAhybrid
hsa-miR-140-5p	HDAC4	142	14	PITA
hsa-miR-145	MUC1	1063	14	RNAhybrid
hsa-miR-150	EGR2	11	14	PITA
hsa-miR-17	BMPR2	67	14	PITA
hsa-miR-181d	BCL2	652	14	microt
hsa-miR-199a-5p	DDR1	75	14	targetScan
hsa-miR-19a	ATXN1	259	14	PITA
hsa-miR-205	MED1	14	14	microt
hsa-miR-21	MSH2	102	14	targetScan
hsa-miR-21	TGFBR2	530	14	miranda
hsa-miR-217	EZH2	49	14	microt
hsa-miR-29b	NCOA3	2591	14	RNAhybrid
hsa-miR-424	CDC25A	4579	14	RNAhybrid
hsa-miR-503	CCNE1	3	14	microt
hsa-miR-503	CHEK1	48	14	targetScan
hsa-let-7a	CCND2	19	15	pictar
hsa-miR-106a	APP	75	15	microt
hsa-miR-130a	ATXN1	9005	15	RNAhybrid
hsa-miR-143	MYO6	19	15	pictar
hsa-miR-182	CDKN1A	11284	15	RNAhybrid
hsa-miR-182	FOXO3	11	15	microt
hsa-miR-18a	ESR1	53	15	targetScan
hsa-miR-18a	ESR1	17	15	PITA
hsa-miR-18a	NR3C1	78	15	pictar
hsa-miR-18b	ESR1	53	15	targetScan
hsa-miR-18b	ESR1	55	15	PITA
hsa-miR-192	WNK1	81	15	targetScan
hsa-miR-196a	CDKN1B	2	15	pictar
hsa-miR-196a	HOXB7	519	15	miranda
hsa-miR-204	TGFBR2	178	15	PITA
hsa-miR-20a	APP	376	15	microt
hsa-miR-29c	CDK6	9358	15	RNAhybrid
hsa-miR-302b	CCND2	48	15	microt
hsa-miR-34a	CD44	8243	15	RNAhybrid
hsa-miR-34a	HNF4A	192	15	targetScan
hsa-miR-520c-3p	APP	938	15	miranda
hsa-miR-107	VEGFA	499	16	microt
hsa-miR-126	CCNE2	63	16	miranda
hsa-miR-141	ZFPM2	11310	16	RNAhybrid
hsa-miR-143	MYO6	136	16	PITA
hsa-miR-146a	CD40LG	4017	16	RNAhybrid
hsa-miR-15a	CHUK	3725	16	RNAhybrid
hsa-miR-17	BMPR2	29	16	microt
hsa-miR-17	TGFBR2	5763	16	RNAhybrid
hsa-miR-181a	ATM	7180	16	RNAhybrid
hsa-miR-185	CDC42	68	16	PITA
hsa-miR-185	CDK6	202	16	pictar
hsa-miR-18a	NR3C1	4	16	microt
hsa-miR-192	ERCC3	20	16	RNAhybrid
hsa-miR-192	WNK1	22	16	PITA
hsa-miR-19a	CCND1	375	16	miranda
hsa-miR-19a	ERBB4	5423	16	RNAhybrid
hsa-miR-205	MED1	10176	16	RNAhybrid
hsa-miR-20a	APP	110	16	pictar
hsa-miR-21	TIAM1	187	16	targetScan
hsa-miR-22	HDAC4	116	16	targetScan
hsa-miR-221	FOS	220	16	PITA
hsa-miR-221	BBC3	205	16	pictar
hsa-miR-222	FOS	86	16	targetScan
hsa-miR-302d	ERBB4	5080	16	RNAhybrid
hsa-miR-326	NOTCH2	690	16	RNAhybrid
hsa-miR-485-3p	NFYB	20	16	microt
hsa-miR-9	CDH1	292	16	pictar
hsa-let-7a	ITGB3	330	17	pictar
hsa-let-7a	ITGB3	43	17	PITA
hsa-let-7c	NRAS	14836	17	RNAhybrid
hsa-let-7g	BCL2L1	158	17	pictar
hsa-miR-106a	APP	4	17	PITA
hsa-miR-107	FBXW7	140	17	microt
hsa-miR-10a	MAP3K7	105	17	targetScan
hsa-miR-124	NR3C1	731	17	PITA
hsa-miR-125b	RAF1	3953	17	RNAhybrid
hsa-miR-181a	CDKN1B	1308	17	RNAhybrid
hsa-miR-193b	ETS1	46	17	targetScan
hsa-miR-204	TGFBR2	396	17	targetScan
hsa-miR-204	TGFBR2	12904	17	RNAhybrid
hsa-miR-208a	CDKN1A	319	17	miranda
hsa-miR-21	TGFBR2	2007	17	RNAhybrid
hsa-miR-215	WNK1	81	17	targetScan
hsa-miR-223	E2F1	686	17	miranda
hsa-miR-324-5p	SMO	650	17	miranda
hsa-miR-424	CCNE1	741	17	microt
hsa-miR-424	CCNE1	112	17	PITA
hsa-miR-503	CCND1	147	17	miranda
hsa-miR-92a	BMPR2	386	17	PITA
hsa-miR-96	FOXO3	11082	17	RNAhybrid
hsa-miR-101	APP	643	18	miranda
hsa-miR-106a	APP	46	18	targetScan
hsa-miR-10a	USF2	22	18	pictar
hsa-miR-132	CDKN1A	48	18	targetScan
hsa-miR-137	CTBP1	415	18	PITA
hsa-miR-146b-5p	IRAK1	47	18	targetScan
hsa-miR-17	BMPR2	83	18	targetScan
hsa-miR-181c	NOTCH2	233	18	microt
hsa-miR-195	VEGFA	530	18	RNAhybrid
hsa-miR-19a	ATXN1	1	18	microt
hsa-miR-200b	ETS1	4416	18	RNAhybrid
hsa-miR-204	TGFBR1	1532	18	miranda
hsa-miR-217	NR4A2	36	18	pictar
hsa-miR-26a	CDC6	421	18	microt
hsa-miR-29b	DNMT1	13635	18	RNAhybrid
hsa-miR-302a	CCND1	146	18	microt
hsa-miR-335	RASA1	6	18	PITA
hsa-miR-34a	YY1	7539	18	RNAhybrid
hsa-miR-424	CCND1	412	18	microt
hsa-miR-625	NTRK3	46	18	targetScan
hsa-miR-7	RAF1	53	18	PITA
hsa-miR-93	MAPK9	1681	18	RNAhybrid
hsa-miR-96	KRAS	213	18	pictar
hsa-let-7a	E2F1	3837	19	RNAhybrid
hsa-let-7c	NRAS	501	19	targetScan
hsa-miR-101	ATM	9315	19	RNAhybrid
hsa-miR-137	CTBP1	166	19	targetScan
hsa-miR-137	CTBP1	1153	19	RNAhybrid
hsa-miR-145	MYO6	83	19	microt
hsa-miR-155	RUNX2	7040	19	RNAhybrid
hsa-miR-155	FOXO3	135	19	PITA
hsa-miR-181c	NOTCH2	734	19	PITA
hsa-miR-196a	CDKN1B	33	19	targetScan
hsa-miR-199a-3p	CD44	52	19	targetScan
hsa-miR-19a	ERBB4	190	19	PITA
hsa-miR-205	MED1	151	19	targetScan
hsa-miR-21	SOX5	38	19	microt
hsa-miR-210	NPTX1	14	19	PITA
hsa-miR-22	HDAC4	5446	19	RNAhybrid
hsa-miR-24	TRIB3	406	19	targetScan
hsa-miR-26a	CDC6	13925	19	RNAhybrid
hsa-miR-29b	NCOA3	93	19	pictar
hsa-miR-29c	FGA	15558	19	RNAhybrid
hsa-miR-424	CDC25A	153	19	targetScan
hsa-miR-483-3p	SMAD4	82	19	targetScan
hsa-miR-661	MTA2	4513	19	RNAhybrid
hsa-miR-9	CDH1	10647	19	RNAhybrid
hsa-miR-92a	BMPR2	176	19	microt
hsa-miR-92a	BMPR2	66	19	targetScan
hsa-miR-96	KRAS	144	19	microt
hsa-let-7a	CCND2	6561	20	RNAhybrid
hsa-let-7b	CCNA2	17658	20	RNAhybrid
hsa-let-7g	BCL2L1	68	20	targetScan
hsa-miR-101	PTGS2	1171	20	RNAhybrid
hsa-miR-122	DSTYK	18	20	microt
hsa-miR-124	NR3C1	908	20	miranda
hsa-miR-125b	GRIN2A	349	20	miranda
hsa-miR-135b	APC	1253	20	miranda
hsa-miR-143	MYO6	145	20	targetScan
hsa-miR-146a	CD40LG	1128	20	miranda
hsa-miR-146a	FADD	4110	20	RNAhybrid
hsa-miR-155	SPI1	78	20	microt
hsa-miR-181a	ATM	52	20	targetScan
hsa-miR-181c	NOTCH2	512	20	targetScan
hsa-miR-181d	BCL2	164	20	PITA
hsa-miR-18a	NR3C1	122	20	targetScan
hsa-miR-193b	ESR1	99	20	pictar
hsa-miR-19a	ATXN1	66	20	targetScan
hsa-miR-20a	APP	1212	20	miranda
hsa-miR-22	HDAC4	642	20	miranda
hsa-miR-26a	GSK3B	10173	20	RNAhybrid
hsa-miR-26b	PTGS2	282	20	PITA
hsa-miR-335	RB1	417	20	miranda
hsa-miR-424	CCND1	131	20	PITA
hsa-miR-424	CCNE1	143	20	targetScan
hsa-miR-451	CAB39	159	20	miranda
hsa-let-7a	IL6	834	21	microt
hsa-miR-101	PTGS2	21	21	PITA
hsa-miR-107	ARNT	3471	21	RNAhybrid
hsa-miR-10a	USF2	118	21	PITA
hsa-miR-125a-5p	VEGFA	3812	21	RNAhybrid
hsa-miR-130b	RUNX3	22	21	miranda
hsa-miR-137	CTBP1	641	21	microt
hsa-miR-145	CDKN1A	7742	21	RNAhybrid
hsa-miR-196a	CDKN1B	176	21	PITA
hsa-miR-208b	CDKN1A	341	21	miranda
hsa-miR-217	ROBO1	7534	21	RNAhybrid
hsa-miR-219-5p	CAMK2G	65	21	miranda
hsa-miR-221	FOS	86	21	targetScan
hsa-miR-222	FOS	248	21	miranda
hsa-miR-26a	GSK3B	335	21	PITA
hsa-miR-29b	NCOA3	337	21	microt
hsa-miR-29b	NCOA3	493	21	targetScan
hsa-miR-302a	CCND1	13977	21	RNAhybrid
hsa-miR-302b	CCND2	83	21	targetScan
hsa-miR-31	SELE	5019	21	RNAhybrid
hsa-miR-378	TOB2	98	21	targetScan
hsa-miR-630	BCL2L2	318	21	miranda
hsa-miR-9	FOXO1	14477	21	RNAhybrid
hsa-miR-96	KRAS	279	21	miranda
hsa-let-7a	CCND2	124	22	targetScan
hsa-let-7a	HMGA1	40	22	PITA
hsa-let-7b	CCND2	49	22	pictar
hsa-let-7f	PRDM1	567	22	targetScan
hsa-miR-145	HOXA9	5705	22	RNAhybrid
hsa-miR-146a	CXCR4	1412	22	RNAhybrid
hsa-miR-146b-5p	IRAK1	25	22	PITA
hsa-miR-146b-5p	MMP16	65	22	targetScan
hsa-miR-17	BMPR2	1062	22	miranda
hsa-miR-182	FOXO3	269	22	targetScan
hsa-miR-18a	NR3C1	9	22	PITA
hsa-miR-195	VEGFA	123	22	microt
hsa-miR-21	RHOB	111	22	pictar
hsa-miR-29b	MMP2	598	22	PITA
hsa-miR-302a	CCND1	309	22	PITA
hsa-miR-424	CDC25A	302	22	microt
hsa-miR-520c-3p	CD44	85	22	targetScan
hsa-miR-107	HIF1A	474	23	miranda
hsa-miR-10a	NCOR2	2	23	microt
hsa-miR-155	FOXO3	3993	23	RNAhybrid
hsa-miR-17	MAPK9	3733	23	RNAhybrid
hsa-miR-181a	ATM	214	23	microt
hsa-miR-183	FOXO1	90	23	targetScan
hsa-miR-196b	HOXC8	1	23	microt
hsa-miR-200c	UBE2I	114	23	pictar
hsa-miR-21	E2F1	13017	23	RNAhybrid
hsa-miR-217	EZH2	41	23	pictar
hsa-miR-221	FOS	15785	23	RNAhybrid
hsa-miR-221	BBC3	195	23	PITA
hsa-miR-223	CHUK	13367	23	RNAhybrid
hsa-miR-26a	CDC6	92	23	targetScan
hsa-miR-29b	MMP2	537	23	pictar
hsa-miR-302b	CCND2	572	23	PITA
hsa-miR-375	ELAVL4	23	23	PITA
hsa-miR-519b-3p	CDKN1A	569	23	PITA
hsa-miR-93	MAPK9	116	23	pictar
hsa-miR-130a	ATXN1	29	24	pictar
hsa-miR-132	CDKN1A	9247	24	RNAhybrid
hsa-miR-143	COL1A1	83	24	PITA
hsa-miR-145	MYO6	275	24	PITA
hsa-miR-195	VEGFA	901	24	targetScan
hsa-miR-19a	ERBB4	249	24	targetScan
hsa-miR-26a	GSK3B	349	24	pictar
hsa-miR-299-5p	CDKN1A	434	24	miranda
hsa-miR-31	NFAT5	83	24	pictar
hsa-miR-32	PRMT5	2577	24	RNAhybrid
hsa-miR-34a	PEA15	201	24	microt
hsa-miR-34b	CDK4	1281	24	RNAhybrid
hsa-miR-373	TXNIP	291	24	microt
hsa-miR-424	CCND1	140	24	targetScan
hsa-miR-449a	CCND1	73	24	targetScan
hsa-miR-519b-3p	CDKN1A	107	24	targetScan
hsa-miR-519d	CDKN1A	254	24	microt
hsa-miR-520c-3p	CD44	235	24	PITA
hsa-miR-9	FOXO1	686	24	microt
hsa-miR-96	KRAS	352	24	targetScan
hsa-miR-101	PTGS2	369	25	pictar
hsa-miR-125b	SMO	7686	25	RNAhybrid
hsa-miR-137	KDM1A	9260	25	RNAhybrid
hsa-miR-146a	CCNA2	14408	25	RNAhybrid
hsa-miR-15b	VEGFA	16404	25	RNAhybrid
hsa-miR-17	MAPK9	428	25	PITA
hsa-miR-18a	HSF2	192	25	PITA
hsa-miR-19a	TGFBR2	7970	25	RNAhybrid
hsa-miR-200c	ZFPM2	12893	25	RNAhybrid
hsa-miR-21	SOX5	20	25	pictar
hsa-miR-21	TIAM1	504	25	miranda
hsa-miR-26a	GSK3B	781	25	miranda
hsa-miR-26a	GSK3B	329	25	microt
hsa-miR-29b	MMP2	9386	25	RNAhybrid
hsa-miR-449a	CCND1	10041	25	RNAhybrid
hsa-miR-885-5p	CDK2	156	25	miranda
hsa-miR-93	MAPK9	164	25	PITA
hsa-let-7a	ITGB3	367	26	targetScan
hsa-let-7b	NRAS	300	26	PITA
hsa-miR-181d	BCL2	74	26	targetScan
hsa-miR-183	KIF2A	52	26	microt
hsa-miR-19a	ERBB4	159	26	microt
hsa-miR-26b	PTGS2	195	26	pictar
hsa-miR-29b	COL3A1	5115	26	RNAhybrid
hsa-miR-29b	COL3A1	235	26	pictar
hsa-miR-29b	MMP2	472	26	targetScan
hsa-miR-302a	CCND1	82	26	targetScan
hsa-miR-302c	ESR1	215	26	pictar
hsa-miR-302d	ERBB4	352	26	pictar
hsa-miR-326	NOTCH2	78	26	miranda
hsa-miR-34a	HNF4A	1832	26	RNAhybrid
hsa-miR-34c-5p	MET	22	26	microt
hsa-miR-370	HMGA2	5938	26	RNAhybrid
hsa-miR-375	PLAG1	122	26	pictar
hsa-miR-424	CHEK1	521	26	PITA
hsa-miR-7	RAF1	213	26	targetScan
hsa-miR-9	CDH1	150	26	targetScan
hsa-let-7a	HMGA1	1581	27	RNAhybrid
hsa-let-7g	BCL2L1	3467	27	RNAhybrid
hsa-miR-124	NR3C1	708	27	targetScan
hsa-miR-125b	IRF4	31	27	microt
hsa-miR-135a	APC	171	27	microt
hsa-miR-148a	RPS6KA5	220	27	pictar
hsa-miR-153	FOXO1	13905	27	RNAhybrid
hsa-miR-155	SMAD5	914	27	RNAhybrid
hsa-miR-191	SOX4	60	27	PITA
hsa-miR-196b	HOXC8	124	27	pictar
hsa-miR-27a	THRB	518	27	PITA
hsa-miR-29b	COL3A1	8	27	microt
hsa-miR-29b	COL3A1	68	27	PITA
hsa-miR-361-5p	VEGFA	12	27	microt
hsa-miR-503	CCNE1	392	27	miranda
hsa-miR-96	FOXO3	176	27	microt
hsa-let-7a	CCND2	15	28	microt
hsa-miR-103	CCNE1	70	28	PITA
hsa-miR-106a	APP	1131	28	miranda
hsa-miR-107	ARNT	33	28	targetScan
hsa-miR-107	VEGFA	1248	28	miranda
hsa-miR-10b	NF1	949	28	RNAhybrid
hsa-miR-130a	ATXN1	551	28	PITA
hsa-miR-143	MYO6	8713	28	RNAhybrid
hsa-miR-153	FOXO1	142	28	targetScan
hsa-miR-15b	VEGFA	123	28	microt
hsa-miR-17	TGFBR2	435	28	PITA
hsa-miR-181c	NOTCH2	94	28	miranda
hsa-miR-192	CUL5	92	28	miranda
hsa-miR-19b	ATXN1	50	28	pictar
hsa-miR-200a	ZFPM2	6688	28	RNAhybrid
hsa-miR-200c	UBE2I	674	28	microt
hsa-miR-210	BDNF	12330	28	RNAhybrid
hsa-miR-29c	CDK6	310	28	pictar
hsa-miR-34c-5p	E2F3	105	28	PITA
hsa-miR-374a	GADD45A	301	28	microt
hsa-miR-424	CCNE1	990	28	miranda
hsa-miR-92a	BMPR2	482	28	miranda
hsa-let-7a	ITGB3	1852	29	RNAhybrid
hsa-let-7c	NRAS	156	29	microt
hsa-miR-10a	BTRC	29	29	pictar
hsa-miR-146b-5p	MMP16	119	29	PITA
hsa-miR-15a	CHUK	258	29	miranda
hsa-miR-16	CHUK	263	29	miranda
hsa-miR-19a	ATXN1	65	29	RNAhybrid
hsa-miR-21	TOPORS	84	29	PITA
hsa-miR-218	SP1	160	29	pictar
hsa-miR-26b	PTGS2	450	29	targetScan
hsa-miR-29c	CDK6	464	29	PITA
hsa-miR-302c	ESR1	208	29	microt
hsa-miR-302d	NR4A2	9199	29	RNAhybrid
hsa-miR-31	NFAT5	151	29	PITA
hsa-miR-338-3p	NOVA1	107	29	targetScan
hsa-miR-34a	PEA15	299	29	PITA
hsa-miR-383	VEGFA	101	29	targetScan
hsa-miR-449a	CDK6	1191	29	miranda
hsa-miR-519d	CDKN1A	160	29	PITA
hsa-miR-9	FOXO1	311	29	targetScan
hsa-let-7a	CCND2	313	30	miranda
hsa-let-7b	CCND2	9362	30	RNAhybrid
hsa-let-7b	CCND2	124	30	targetScan
hsa-miR-145	MYO6	311	30	targetScan
hsa-miR-205	DDX5	61	30	pictar
hsa-miR-217	NR4A2	191	30	PITA
hsa-miR-218	SP1	429	30	PITA
hsa-miR-221	BNIP3	4592	30	RNAhybrid
hsa-miR-345	CDKN1A	628	30	miranda
hsa-miR-370	HMGA2	351	30	miranda
hsa-miR-424	CHEK1	176	30	targetScan
hsa-miR-101	PTGS2	405	31	targetScan
hsa-miR-103	CCNE1	72	31	targetScan
hsa-miR-107	MYB	209	31	PITA
hsa-miR-130a	KLF4	2698	31	RNAhybrid
hsa-miR-143	COL1A1	40	31	targetScan
hsa-miR-195	VEGFA	1554	31	miranda
hsa-miR-216a	SIRT1	17932	31	RNAhybrid
hsa-miR-221	BBC3	25	31	targetScan
hsa-miR-29c	FGB	7080	31	RNAhybrid
hsa-miR-489	PTPN11	98	31	targetScan
hsa-miR-491-5p	BCL2L1	676	31	miranda
hsa-miR-503	CDC25A	546	31	miranda
hsa-miR-101	PTGS2	247	32	microt
hsa-miR-107	FBXW7	1124	32	miranda
hsa-miR-122	DUSP2	32	32	targetScan
hsa-miR-124	NR3C1	697	32	microt
hsa-miR-146a	FAS	168	32	miranda
hsa-miR-185	RHOA	1355	32	miranda
hsa-miR-192	DLG5	31	32	targetScan
hsa-miR-19a	TGFBR2	335	32	PITA
hsa-miR-19b	NCOA3	9699	32	RNAhybrid
hsa-miR-200b	ETS1	144	32	pictar
hsa-miR-204	TGFBR2	1028	32	miranda
hsa-miR-221	BBC3	9903	32	RNAhybrid
hsa-miR-29a	CDK6	386	32	PITA
hsa-miR-29a	CDK6	502	32	pictar
hsa-miR-29b	COL3A1	166	32	targetScan
hsa-miR-29c	CDK6	138	32	microt
hsa-miR-31	ARPC5	82	32	pictar
hsa-miR-34a	CDC25A	76	32	targetScan
hsa-miR-424	CCND1	383	32	miranda
hsa-miR-494	PTEN	107	32	microt
hsa-miR-96	FOXO3	256	32	targetScan
hsa-miR-98	E2F2	219	32	PITA
hsa-let-7g	BCL2L1	556	33	microt
hsa-miR-125a-5p	CDKN1A	3957	33	RNAhybrid
hsa-miR-125b	IRF4	209	33	pictar
hsa-miR-135a	APC	329	33	PITA
hsa-miR-141	ZFPM2	500	33	PITA
hsa-miR-145	FLI1	9	33	microt
hsa-miR-17	TGFBR2	834	33	targetScan
hsa-miR-192	KIF20B	2140	33	RNAhybrid
hsa-miR-19a	KAT2B	712	33	microt
hsa-miR-217	EZH2	26	33	PITA
hsa-miR-29a	RAN	8326	33	RNAhybrid
hsa-miR-31	NFAT5	6026	33	RNAhybrid
hsa-miR-34a	CDC25A	127	33	pictar
hsa-miR-372	NR4A2	4105	33	RNAhybrid
hsa-miR-10a	BTRC	146	34	PITA
hsa-miR-153	FOXO1	390	34	microt
hsa-miR-181a	CDKN1B	349	34	miranda
hsa-miR-193b	MCL1	138	34	pictar
hsa-miR-196b	HOXC8	37	34	PITA
hsa-miR-203	CDK6	3704	34	RNAhybrid
hsa-miR-21	MSH2	8896	34	RNAhybrid
hsa-miR-26b	PTGS2	423	34	microt
hsa-miR-26b	PTGS2	5610	34	RNAhybrid
hsa-miR-29a	CDK6	138	34	microt
hsa-miR-31	ITGA5	1092	34	RNAhybrid
hsa-miR-31	NFAT5	112	34	targetScan
hsa-miR-335	RASA1	4848	34	RNAhybrid
hsa-miR-429	ZFPM2	1778	34	RNAhybrid
hsa-let-7a	HMGA1	338	35	targetScan
hsa-let-7b	CCND2	331	35	miranda
hsa-miR-10a	BTRC	22	35	targetScan
hsa-miR-10a	NCOR2	2	35	pictar
hsa-miR-125a-5p	VEGFA	927	35	miranda
hsa-miR-130a	KLF4	48	35	pictar
hsa-miR-133a	CACNA1C	6559	35	RNAhybrid
hsa-miR-140-5p	HDAC4	646	35	miranda
hsa-miR-155	MLH1	5743	35	RNAhybrid
hsa-miR-17	TGFBR2	837	35	microt
hsa-miR-181c	NOTCH4	2983	35	RNAhybrid
hsa-miR-193b	MCL1	84	35	targetScan
hsa-miR-19b	BMPR2	4944	35	RNAhybrid
hsa-miR-200c	UBE2I	732	35	targetScan
hsa-miR-519d	CDKN1A	141	35	targetScan
hsa-miR-7	RAF1	2395	35	RNAhybrid
hsa-let-7a	FOXA1	10816	36	RNAhybrid
hsa-miR-107	MYB	3186	36	RNAhybrid
hsa-miR-10a	MAP3K7	14189	36	RNAhybrid
hsa-miR-122	DUSP2	85	36	PITA
hsa-miR-145	FLI1	79	36	pictar
hsa-miR-146a	FAS	15930	36	RNAhybrid
hsa-miR-183	ITGB1	87	36	pictar
hsa-miR-192	CUL5	12435	36	RNAhybrid
hsa-miR-19b	ATXN1	25	36	RNAhybrid
hsa-miR-29a	CDK6	138	36	targetScan
hsa-miR-29a	CDK6	11912	36	RNAhybrid
hsa-miR-302d	ERBB4	145	36	targetScan
hsa-miR-34c-5p	BCL2	772	36	miranda
hsa-miR-520a-3p	CDKN1A	592	36	microt
hsa-let-7g	BCL2L1	771	37	miranda
hsa-miR-107	ARNT	547	37	microt
hsa-miR-137	CTBP1	840	37	miranda
hsa-miR-146a	MTA2	55	37	PITA
hsa-miR-155	MSH2	6375	37	RNAhybrid
hsa-miR-183	KIF2A	126	37	targetScan
hsa-miR-19a	BMPR2	4565	37	RNAhybrid
hsa-miR-200c	UBE2I	475	37	PITA
hsa-miR-200c	ZFPM2	131	37	pictar
hsa-miR-21	RASGRP1	73	37	microt
hsa-miR-210	PTPN1	3736	37	RNAhybrid
hsa-miR-29c	CDK6	138	37	targetScan
hsa-miR-31	ETS1	236	37	miranda
hsa-miR-31	CXCL12	65	37	pictar
hsa-miR-449a	CDC25A	76	37	targetScan
hsa-let-7a	ITGB3	224	38	microt
hsa-miR-1226	MUC1	92	38	targetScan
hsa-miR-130a	ATXN1	49	38	targetScan
hsa-miR-135a	APC	25	38	targetScan
hsa-miR-138	ROCK2	126	38	microt
hsa-miR-145	MYO6	17106	38	RNAhybrid
hsa-miR-145	FSCN1	17	38	microt
hsa-miR-155	RUNX2	893	38	miranda
hsa-miR-196a	HMOX1	15628	38	RNAhybrid
hsa-miR-19a	TGFBR2	808	38	targetScan
hsa-miR-210	MRE11A	15473	38	RNAhybrid
hsa-miR-218	SP1	584	38	targetScan
hsa-miR-27a	THRB	13485	38	RNAhybrid
hsa-miR-302d	NR4A2	5	38	pictar
hsa-miR-31	DMD	42	38	targetScan
hsa-miR-34a	CDK4	5451	38	RNAhybrid
hsa-miR-375	ELAVL4	12	38	microt
hsa-let-7b	NRAS	11890	39	RNAhybrid
hsa-let-7c	NRAS	76	39	miranda
hsa-miR-10a	NCOR2	2	39	PITA
hsa-miR-122	NUMBL	108	39	RNAhybrid
hsa-miR-125b	E2F3	39	39	PITA
hsa-miR-133a	CACNA1C	179	39	miranda
hsa-miR-137	KDM1A	34	39	targetScan
hsa-miR-148a	RPS6KA5	51	39	microt
hsa-miR-15b	VEGFA	901	39	targetScan
hsa-miR-196b	HOXB8	97	39	targetScan
hsa-miR-19b	ATXN1	281	39	PITA
hsa-miR-208a	ETS1	81	39	miranda
hsa-miR-218	SP1	7731	39	RNAhybrid
hsa-miR-222	BBC3	209	39	pictar
hsa-miR-324-3p	DVL2	2585	39	RNAhybrid
hsa-miR-34c-5p	E2F3	122	39	targetScan
hsa-miR-520b	CDKN1A	590	39	microt
hsa-let-7a	E2F2	96	40	PITA
hsa-let-7b	CCND2	16	40	microt
hsa-miR-10a	USF2	314	40	miranda
hsa-miR-130a	ATXN1	53	40	microt
hsa-miR-143	MYO6	965	40	miranda
hsa-miR-196b	HOXC8	98	40	targetScan
hsa-miR-19a	KAT2B	3177	40	RNAhybrid
hsa-miR-21	TIAM1	5635	40	RNAhybrid
hsa-miR-29b	MMP2	560	40	miranda
hsa-miR-29b	NID1	10215	40	RNAhybrid
hsa-miR-302c	ESR1	216	40	PITA
hsa-miR-34a	PEA15	123	40	pictar
hsa-miR-424	PIAS1	18427	40	RNAhybrid
hsa-miR-519b-3p	CDKN1A	315	40	microt
hsa-miR-562	PSEN1	1576	40	RNAhybrid
hsa-miR-10a	NCOR2	118	41	targetScan
hsa-miR-124	VIM	15149	41	RNAhybrid
hsa-miR-126	RGS3	8145	41	RNAhybrid
hsa-miR-132	CDKN1A	887	41	miranda
hsa-miR-146a	FAF1	1708	41	RNAhybrid
hsa-miR-184	AKT2	94	41	RNAhybrid
hsa-miR-192	CDKN1B	16085	41	RNAhybrid
hsa-miR-193b	PLAU	37	41	pictar
hsa-miR-199a-5p	DDR1	971	41	miranda
hsa-miR-200b	ZFPM2	5210	41	RNAhybrid
hsa-miR-21	TP53BP2	722	41	RNAhybrid
hsa-miR-214	POU4F2	71	41	PITA
hsa-miR-24	TRIB3	20	41	RNAhybrid
hsa-miR-320a	POLR3D	1577	41	miranda
hsa-miR-34a	PEA15	294	41	targetScan
hsa-miR-424	CHEK1	431	41	miranda
hsa-miR-489	PTPN11	128	41	PITA
hsa-miR-661	MTA2	312	41	miranda
hsa-miR-802	MECP2	122	41	targetScan
hsa-miR-93	MAPK9	1457	41	miranda
hsa-miR-101	EED	415	42	PITA
hsa-miR-155	SPI1	227	42	targetScan
hsa-miR-17	BCL2L11	3876	42	RNAhybrid
hsa-miR-196a	CDKN1B	14966	42	RNAhybrid
hsa-miR-19a	BMPR2	231	42	PITA
hsa-miR-19a	ATXN1	1544	42	miranda
hsa-miR-200b	ETS1	343	42	microt
hsa-miR-29c	GAPDH	19358	42	RNAhybrid
hsa-miR-373	TXNIP	166	42	PITA
hsa-miR-424	CDC25A	1332	42	miranda
hsa-miR-122	G6PC3	46	43	targetScan
hsa-miR-137	KDM1A	804	43	microt
hsa-miR-146b-5p	TRAF6	115	43	targetScan
hsa-miR-148a	RPS6KA5	384	43	PITA
hsa-miR-155	IKBKE	150	43	pictar
hsa-miR-181d	BCL2	861	43	miranda
hsa-miR-19a	ERBB4	1088	43	miranda
hsa-miR-19a	TGFBR2	412	43	microt
hsa-miR-19b	BMPR2	166	43	PITA
hsa-miR-204	SNAI1	7836	43	RNAhybrid
hsa-miR-21	SOX5	170	43	targetScan
hsa-miR-217	NR4A2	16562	43	RNAhybrid
hsa-miR-222	BBC3	90	43	PITA
hsa-miR-29c	FGA	67	43	pictar
hsa-miR-107	CDK6	160	44	PITA
hsa-miR-145	PPP3CA	43	44	microt
hsa-miR-148a	RPS6KA5	7048	44	RNAhybrid
hsa-miR-16	BMI1	16303	44	RNAhybrid
hsa-miR-183	ITGB1	142	44	PITA
hsa-miR-199a-3p	MAPK8	84	44	microt
hsa-miR-19a	NR4A2	373	44	pictar
hsa-miR-21	RHOB	151	44	targetScan
hsa-miR-224	NCOA6	142	44	PITA
hsa-miR-34a	CDC25A	10590	44	RNAhybrid
hsa-miR-10a	USF2	13722	45	RNAhybrid
hsa-miR-144	FGA	8	45	pictar
hsa-miR-200c	ZFPM2	4	45	microt
hsa-miR-204	SNAI1	100	45	PITA
hsa-miR-205	DDX5	246	45	PITA
hsa-miR-29b	COL3A1	763	45	miranda
hsa-miR-654-3p	CDKN1A	798	45	miranda
hsa-miR-125b	IRF4	241	46	targetScan
hsa-miR-128	MLL	11206	46	RNAhybrid
hsa-miR-15b	VEGFA	1564	46	miranda
hsa-miR-199a-5p	IKBKB	141	46	targetScan
hsa-miR-221	FOS	328	46	miranda
hsa-miR-27a	SPRY2	14385	46	RNAhybrid
hsa-miR-29a	CDK6	1017	46	miranda
hsa-miR-338-3p	UBE2Q1	79	46	microt
hsa-miR-373	MRE11A	4259	46	RNAhybrid
hsa-let-7a	ITGB3	609	47	miranda
hsa-let-7b	NRAS	501	47	targetScan
hsa-miR-101	EED	16719	47	RNAhybrid
hsa-miR-122	NCAM1	56	47	PITA
hsa-miR-125b	IRF4	11538	47	RNAhybrid
hsa-miR-155	SMAD5	829	47	miranda
hsa-miR-182	RARG	1367	47	RNAhybrid
hsa-miR-19a	NR4A2	5741	47	RNAhybrid
hsa-miR-27a	THRB	828	47	targetScan
hsa-miR-31	KLF13	137	47	pictar
hsa-miR-330-3p	E2F1	133	47	targetScan
hsa-miR-103	CCNE1	176	48	pictar
hsa-miR-122	NUMBL	418	48	miranda
hsa-miR-125b	E2F3	301	48	pictar
hsa-miR-135a	APC	7466	48	RNAhybrid
hsa-miR-143	COL1A1	86	48	RNAhybrid
hsa-miR-150	EGR2	7299	48	RNAhybrid
hsa-miR-15a	TSPYL2	1	48	RNAhybrid
hsa-miR-183	KIF2A	20	48	PITA
hsa-miR-19b	KAT2B	2361	48	RNAhybrid
hsa-miR-200a	ZFPM2	266	48	PITA
hsa-miR-200b	ETS1	620	48	PITA
hsa-miR-221	TICAM1	9750	48	RNAhybrid
hsa-miR-29c	CDK6	1061	48	miranda
hsa-miR-372	NR4A2	566	48	PITA
hsa-let-7a	HMGA1	354	49	microt
hsa-miR-103	CDK2	9006	49	RNAhybrid
hsa-miR-107	MYB	313	49	pictar
hsa-miR-126	SOX2	11486	49	RNAhybrid
hsa-miR-145	PPP3CA	2	49	pictar
hsa-miR-146b-5p	TRAF6	35	49	PITA
hsa-miR-15a	TSPYL2	313	49	pictar
hsa-miR-188-5p	UBE2I	142	49	targetScan
hsa-miR-21	TGIF1	11750	49	RNAhybrid
hsa-miR-217	EZH2	195	49	RNAhybrid
hsa-miR-224	CDC42	127	49	PITA
hsa-miR-23b	MET	189	49	microt
hsa-miR-302d	CCND2	46	49	microt
hsa-miR-374a	GADD45A	359	49	PITA
hsa-let-7a	HMGA1	1083	50	miranda
hsa-miR-127-3p	PRDM1	14689	50	RNAhybrid
hsa-miR-128	MLL	61	50	PITA
hsa-miR-128	RELN	8266	50	RNAhybrid
hsa-miR-17	TGFBR2	1194	50	miranda
hsa-miR-19a	BMPR2	41	50	microt
hsa-miR-19b	ATXN1	66	50	targetScan
hsa-miR-19b	ATXN1	1	50	microt
hsa-miR-208a	MED13	61	50	targetScan
hsa-miR-214	POU4F2	267	50	targetScan
hsa-miR-224	CXCR4	6232	50	RNAhybrid
hsa-miR-29b	ADAM12	3025	50	RNAhybrid
hsa-miR-31	YY1	41	50	pictar
hsa-miR-338-3p	NOVA1	36	50	PITA
hsa-miR-34a	MYB	49	50	PITA
hsa-miR-424	MAP2K1	193	50	RNAhybrid
hsa-miR-449a	CDC25A	13489	50	RNAhybrid
hsa-miR-451	CAB39	15101	50	RNAhybrid
hsa-miR-545	LRP1	177	50	microt
hsa-miR-101	PTGS2	86	51	miranda
hsa-miR-107	CDK6	80	51	targetScan
hsa-miR-133b	KCNH2	178	51	pictar
hsa-miR-145	CBFB	57	51	microt
hsa-miR-17	MAPK9	1520	51	miranda
hsa-miR-21	RHOB	199	51	PITA
hsa-miR-224	FOSB	74	51	targetScan
hsa-miR-29a	PPM1D	43	51	pictar
hsa-miR-301b	DNMT1	517	51	microt
hsa-miR-302d	NR4A2	527	51	PITA
hsa-miR-375	RASD1	101	51	targetScan
hsa-miR-1	CEBPA	16404	52	RNAhybrid
hsa-miR-145	YES1	98	52	microt
hsa-miR-155	IKBKE	255	52	PITA
hsa-miR-17	BCL2L11	355	52	PITA
hsa-miR-21	TGFBI	73	52	pictar
hsa-miR-23b	PLAU	297	52	pictar
hsa-miR-29b	NID1	504	52	targetScan
hsa-miR-31	RET	108	52	pictar
hsa-miR-361-5p	VEGFA	125	52	targetScan
hsa-let-7a	CASP9	3292	53	RNAhybrid
hsa-miR-103	CCNE1	894	53	RNAhybrid
hsa-miR-125b	E2F3	140	53	targetScan
hsa-miR-128	FBXW7	14239	53	RNAhybrid
hsa-miR-141	ZFPM2	1427	53	miranda
hsa-miR-155	IKBKE	107	53	targetScan
hsa-miR-19a	BMPR2	80	53	targetScan
hsa-miR-200b	ZFPM2	38	53	pictar
hsa-miR-21	SOX5	19	53	PITA
hsa-miR-222	BBC3	25	53	targetScan
hsa-miR-34a	CCNE2	117	53	microt
hsa-let-7b	NRAS	155	54	microt
hsa-miR-101	EED	154	54	targetScan
hsa-miR-103	CCNE1	130	54	microt
hsa-miR-124	EFNB1	11704	54	RNAhybrid
hsa-miR-29a	PPM1D	1690	54	RNAhybrid
hsa-miR-34b	MET	56	54	pictar
hsa-miR-373	TXNIP	8268	54	RNAhybrid
hsa-miR-98	E2F2	6390	54	RNAhybrid
hsa-miR-15a	TSPYL2	3	55	PITA
hsa-miR-16	MYB	712	55	RNAhybrid
hsa-miR-17	BCL2L11	76	55	targetScan
hsa-miR-34c-5p	MET	111	55	PITA
hsa-miR-373	TXNIP	537	55	targetScan
hsa-miR-491-5p	CHD4	252	55	miranda
hsa-miR-107	CDK6	7514	56	RNAhybrid
hsa-miR-124	VIM	261	56	PITA
hsa-miR-138	ARHGEF3	45	56	PITA
hsa-miR-19a	NR4A2	632	56	PITA
hsa-miR-20a	MEF2D	8040	56	RNAhybrid
hsa-miR-210	MNT	150	56	miranda
hsa-miR-23b	MET	397	56	pictar
hsa-miR-29a	LPL	14121	56	RNAhybrid
hsa-miR-29a	LPL	370	56	pictar
hsa-miR-29c	FGA	282	56	targetScan
hsa-miR-302d	CDK2	14984	56	RNAhybrid
hsa-miR-520c-3p	CD44	287	56	miranda
hsa-miR-101	EED	233	57	pictar
hsa-miR-101	SUZ12	17782	57	RNAhybrid
hsa-miR-125a-5p	BAK1	14	57	microt
hsa-miR-192	PIM1	6818	57	RNAhybrid
hsa-miR-19b	BMPR2	80	57	targetScan
hsa-miR-29a	PPM1D	55	57	PITA
hsa-miR-302d	CCND2	15499	57	RNAhybrid
hsa-miR-503	WEE1	84	57	microt
hsa-miR-519d	CDKN1A	1190	57	miranda
hsa-miR-107	MYB	56	58	microt
hsa-miR-16	PPM1D	6994	58	RNAhybrid
hsa-miR-19b	HIPK3	5198	58	RNAhybrid
hsa-miR-205	DDX5	11516	58	RNAhybrid
hsa-miR-212	PEA15	130	58	microt
hsa-miR-26a	MAP3K2	471	58	PITA
hsa-miR-33a	NPC1	152	58	targetScan
hsa-miR-34a	PEA15	3724	58	RNAhybrid
hsa-miR-373	XPA	11040	58	RNAhybrid
hsa-miR-429	ZFPM2	155	58	microt
hsa-miR-1	PIM1	10755	59	RNAhybrid
hsa-miR-128	RELN	41	59	PITA
hsa-miR-188-5p	UBE2I	24	59	PITA
hsa-miR-192	LMNB2	1481	59	RNAhybrid
hsa-miR-200c	UBE2I	569	59	miranda
hsa-miR-26a	STRADB	77	59	microt
hsa-miR-28-5p	CDKN1A	1016	59	miranda
hsa-miR-302b	CCND2	396	59	miranda
hsa-miR-31	KLF13	95	59	targetScan
hsa-miR-372	NR4A2	325	59	targetScan
hsa-miR-1	PIM1	147	60	pictar
hsa-miR-144	FGA	196	60	targetScan
hsa-miR-15a	TSPYL2	162	60	microt
hsa-miR-17	MEF2D	7779	60	RNAhybrid
hsa-miR-17	BCL2L11	271	60	microt
hsa-miR-19b	HIPK3	316	60	PITA
hsa-miR-200c	ZFPM2	783	60	targetScan
hsa-miR-200c	ZFPM2	59	60	PITA
hsa-miR-26a	STRADB	16084	60	RNAhybrid
hsa-miR-519b-3p	CDKN1A	1314	60	miranda
hsa-miR-125b	PRDM1	195	61	microt
hsa-miR-138	ARHGEF3	17	61	targetScan
hsa-miR-19b	BMPR2	43	61	microt
hsa-miR-200b	ETS1	211	61	targetScan
hsa-miR-20a	NRAS	11563	61	RNAhybrid
hsa-miR-302d	CCND2	205	61	pictar
hsa-miR-562	PSEN1	318	61	miranda
hsa-miR-1	SOX6	310	62	microt
hsa-miR-137	CDC42	12042	62	RNAhybrid
hsa-miR-21	RASGRP1	99	62	pictar
hsa-miR-214	POU4F2	10120	62	RNAhybrid
hsa-miR-23b	PLAU	1812	62	RNAhybrid
hsa-miR-27a	THRB	964	62	miranda
hsa-miR-27a	SPRY2	443	62	pictar
hsa-miR-29a	PIK3R1	8225	62	RNAhybrid
hsa-miR-29c	FGG	13744	62	RNAhybrid
hsa-miR-302d	CDK2	11	62	pictar
hsa-miR-302d	NR4A2	325	62	targetScan
hsa-miR-130a	ATXN1	1192	63	miranda
hsa-miR-155	MSH6	10458	63	RNAhybrid
hsa-miR-155	ZIC3	4	63	microt
hsa-miR-183	EZR	106	63	microt
hsa-miR-21	TOPORS	852	63	miranda
hsa-miR-223	CHUK	169	63	miranda
hsa-miR-29a	PPM1D	148	63	microt
hsa-miR-31	KLF13	80	63	PITA
hsa-miR-330-3p	E2F1	15	63	PITA
hsa-miR-503	CDC25A	1912	63	RNAhybrid
hsa-let-7d	SLC11A2	343	64	microt
hsa-miR-145	FLI1	108	64	PITA
hsa-miR-145	YES1	192	64	pictar
hsa-miR-150	EGR2	153	64	miranda
hsa-miR-19a	TGFBR2	1223	64	miranda
hsa-miR-214	POU4F2	254	64	pictar
hsa-miR-221	BBC3	486	64	miranda
hsa-miR-29b	COL4A1	171	64	pictar
hsa-miR-29b	COL4A1	4210	64	RNAhybrid
hsa-miR-29b	ADAM12	7	64	targetScan
hsa-miR-424	MAP2K1	150	64	PITA
hsa-miR-98	E2F2	225	64	targetScan
hsa-let-7b	NRAS	77	65	miranda
hsa-miR-101	EED	449	65	microt
hsa-miR-145	CBFB	24	65	pictar
hsa-miR-204	THRB	11066	65	RNAhybrid
hsa-miR-21	MSH6	4188	65	RNAhybrid
hsa-miR-29a	LPL	428	65	targetScan
hsa-miR-29c	MCL1	9011	65	RNAhybrid
hsa-miR-31	RET	54	65	PITA
hsa-miR-372	NR4A2	84	65	pictar
hsa-miR-124	CCL2	19263	66	RNAhybrid
hsa-miR-17	JAK1	6992	66	RNAhybrid
hsa-miR-21	TOPORS	17490	66	RNAhybrid
hsa-miR-23b	MET	5682	66	RNAhybrid
hsa-miR-107	CDK6	183	67	pictar
hsa-miR-122	ATP1A2	5556	67	RNAhybrid
hsa-miR-125b	E2F3	4152	67	RNAhybrid
hsa-miR-145	FSCN1	175	67	PITA
hsa-miR-15a	BMI1	5822	67	RNAhybrid
hsa-miR-34a	CCND3	11904	67	RNAhybrid
hsa-miR-1	SOX6	3080	68	RNAhybrid
hsa-miR-122	MAPK11	1291	68	RNAhybrid
hsa-miR-122	RAB6B	101	68	PITA
hsa-miR-24	TRIB3	770	68	miranda
hsa-miR-26a	MAP3K2	95	68	pictar
hsa-miR-26a	STRADB	23	68	targetScan
hsa-miR-330-3p	NTRK3	11	68	microt
hsa-miR-122	FOXP1	64	69	PITA
hsa-miR-192	MCM10	10979	69	RNAhybrid
hsa-miR-200a	ZFPM2	1298	69	miranda
hsa-miR-200b	ETS1	300	69	miranda
hsa-miR-21	TGFBR3	11357	69	RNAhybrid
hsa-miR-29b	ADAM12	311	69	PITA
hsa-miR-302d	CCND2	535	69	PITA
hsa-miR-519c-3p	HIF1A	273	69	targetScan
hsa-miR-124	PEA15	10761	70	RNAhybrid
hsa-miR-125a-5p	BAK1	105	70	PITA
hsa-miR-146a	SNAP25	15883	70	RNAhybrid
hsa-miR-182	TSC22D3	13627	70	RNAhybrid
hsa-miR-25	PRMT5	1599	70	RNAhybrid
hsa-miR-26a	CTGF	107	70	pictar
hsa-miR-29a	COL4A2	6203	70	RNAhybrid
hsa-miR-29a	LPL	352	70	microt
hsa-miR-31	PPP2R2A	136	70	targetScan
hsa-miR-612	TP53	210	70	microt
hsa-miR-92a	ITGA5	18	70	PITA
hsa-miR-129-5p	NOTCH1	2541	71	RNAhybrid
hsa-miR-138	ROCK2	165	71	PITA
hsa-miR-155	MECP2	82	71	pictar
hsa-miR-16	PPM1D	37	71	pictar
hsa-miR-200b	ZFPM2	5	71	microt
hsa-miR-26a	MAP3K2	13039	71	RNAhybrid
hsa-miR-26a	MAP3K2	175	71	microt
hsa-miR-30a	BDNF	12245	71	RNAhybrid
hsa-miR-124	VIM	137	72	miranda
hsa-miR-125b	PRDM1	114	72	PITA
hsa-miR-19b	ATXN1	1429	72	miranda
hsa-miR-204	MEIS2	40	72	pictar
hsa-miR-26a	CTGF	524	72	microt
hsa-miR-27a	SPRY2	374	72	PITA
hsa-miR-29a	GLUL	6518	72	RNAhybrid
hsa-miR-335	ARPC5L	38	72	pictar
hsa-miR-338-3p	DAB2IP	31	72	microt
hsa-miR-107	CDK6	54	73	microt
hsa-miR-196a	BACH1	19	73	pictar
hsa-miR-19a	PRMT5	6802	73	RNAhybrid
hsa-miR-21	TGFBI	183	73	targetScan
hsa-miR-217	NR4A2	603	73	miranda
hsa-miR-221	TNFSF10	863	73	RNAhybrid
hsa-miR-27a	SPRY2	50	73	microt
hsa-miR-34a	CCNE2	174	73	PITA
hsa-miR-124	ELK3	9466	74	RNAhybrid
hsa-miR-137	CDC42	126	74	targetScan
hsa-miR-155	SPI1	1889	74	RNAhybrid
hsa-miR-199b-5p	SET	14630	74	RNAhybrid
hsa-miR-205	DDX5	452	74	miranda
hsa-miR-338-3p	ZNF238	197	74	targetScan
hsa-miR-34a	CDC25A	928	74	miranda
hsa-miR-375	RASD1	10	74	pictar
hsa-miR-424	MAP2K1	501	74	microt
hsa-miR-125b	KLF13	12	75	microt
hsa-miR-212	PEA15	108	75	pictar
hsa-miR-1	SOX6	263	76	pictar
hsa-miR-152	DNMT1	288	76	pictar
hsa-miR-182	RARG	592	76	targetScan
hsa-miR-802	MECP2	337	76	PITA
hsa-miR-10a	BTRC	8822	77	RNAhybrid
hsa-miR-143	COL1A1	515	77	miranda
hsa-miR-145	MYO6	1232	77	miranda
hsa-miR-15a	TSPYL2	865	77	targetScan
hsa-miR-181b	TIMP3	13709	77	RNAhybrid
hsa-miR-182	TSC22D3	292	77	pictar
hsa-miR-29a	COL4A2	330	77	pictar
hsa-miR-31	LATS2	99	77	targetScan
hsa-miR-34c-5p	MET	242	77	targetScan
hsa-miR-375	PLAG1	3484	77	RNAhybrid
hsa-miR-429	ZFPM2	20	77	PITA
hsa-miR-590-5p	TGFBR2	184	77	targetScan
hsa-miR-128	FBXW7	227	78	targetScan
hsa-miR-192	RACGAP1	1166	78	RNAhybrid
hsa-miR-19b	HIPK3	101	78	microt
hsa-miR-212	MECP2	101	78	pictar
hsa-miR-218	SP1	265	78	miranda
hsa-miR-326	MSH3	16271	78	RNAhybrid
hsa-miR-519c-3p	HIF1A	256	78	PITA
hsa-miR-98	E2F2	558	78	microt
hsa-miR-128	MLL	248	79	miranda
hsa-miR-145	BNIP3	194	79	PITA
hsa-miR-19b	HIPK3	356	79	targetScan
hsa-miR-26a	CTGF	14605	79	RNAhybrid
hsa-miR-26a	MAP3K2	322	79	targetScan
hsa-miR-346	LIF	1670	79	RNAhybrid
hsa-miR-424	ATF6	497	79	RNAhybrid
hsa-miR-485-3p	NFYB	137	79	targetScan
hsa-miR-499-5p	SOX6	1	79	microt
hsa-miR-545	LRP1	255	79	targetScan
hsa-miR-10a	NCOR2	423	80	RNAhybrid
hsa-miR-16	PPM1D	44	80	microt
hsa-miR-31	DMD	1193	80	RNAhybrid
hsa-miR-429	ZFPM2	783	80	targetScan
hsa-miR-124	VIM	1235	81	targetScan
hsa-miR-137	CDC42	523	81	microt
hsa-miR-145	PPP3CA	229	81	PITA
hsa-miR-16	ACVR2A	452	81	pictar
hsa-miR-182	RARG	186	81	microt
hsa-miR-22	TFRC	259	81	pictar
hsa-miR-30d	GNAI2	26	81	pictar
hsa-miR-346	BTK	6557	81	RNAhybrid
hsa-miR-424	WEE1	7704	81	RNAhybrid
hsa-miR-9	POU2F2	353	81	PITA
hsa-let-7a	E2F2	225	82	targetScan
hsa-miR-148a	RPS6KA5	419	82	miranda
hsa-miR-18a	CTGF	1098	82	miranda
hsa-miR-222	BBC3	8245	82	RNAhybrid
hsa-miR-29a	PIK3R1	101	82	microt
hsa-miR-29b	S100B	16962	82	RNAhybrid
hsa-miR-31	LATS2	132	82	PITA
hsa-miR-34b	MET	104	82	PITA
hsa-let-7d	SLC11A2	2042	83	RNAhybrid
hsa-miR-101	EED	199	83	miranda
hsa-miR-122	FUNDC2	43	83	targetScan
hsa-miR-125b	KLF13	77	83	PITA
hsa-miR-144	FGA	772	83	microt
hsa-miR-19b	KAT2B	714	83	microt
hsa-miR-302d	CCND2	83	83	targetScan
hsa-miR-34a	CCNE2	314	83	pictar
hsa-miR-372	NR4A2	121	83	microt
hsa-miR-10a	NCOR2	175	84	miranda
hsa-miR-125b	E2F3	800	84	miranda
hsa-miR-146a	IL8	13389	84	RNAhybrid
hsa-miR-192	CDC7	4533	84	RNAhybrid
hsa-miR-23b	MET	82	84	PITA
hsa-miR-152	DNMT1	110	85	microt
hsa-miR-16	ACVR2A	62	85	RNAhybrid
hsa-miR-21	JMY	1127	85	RNAhybrid
hsa-miR-29a	LPL	1046	85	miranda
hsa-miR-29a	PIK3R1	230	85	PITA
hsa-miR-29b	COL4A1	14	85	microt
hsa-miR-31	FZD3	44	85	pictar
hsa-miR-31	NFAT5	407	85	miranda
hsa-miR-503	WEE1	258	85	targetScan
hsa-let-7a	E2F2	880	86	RNAhybrid
hsa-miR-101	ATP5B	11752	86	RNAhybrid
hsa-miR-210	NCAM1	86	86	miranda
hsa-miR-27a	PHB	207	86	pictar
hsa-miR-27a	SPRY2	781	86	targetScan
hsa-miR-29c	MCL1	1	86	pictar
hsa-miR-31	PPP2R2A	173	86	PITA
hsa-miR-101	ARID1A	222	87	pictar
hsa-miR-107	ARNT	97	87	miranda
hsa-miR-16	MYB	236	87	pictar
hsa-miR-200b	ZFPM2	783	87	targetScan
hsa-miR-224	NCOA6	13347	87	RNAhybrid
hsa-miR-29a	PPM1D	537	87	miranda
hsa-miR-29b	COL4A1	167	87	targetScan
hsa-miR-29b	GRN	17031	87	RNAhybrid
hsa-miR-424	CDK6	1017	87	RNAhybrid
hsa-miR-424	MAP2K1	494	87	targetScan
hsa-miR-630	YAP1	90	87	PITA
hsa-miR-92b	PRMT5	7863	87	RNAhybrid
hsa-miR-125b	PRDM1	96	88	pictar
hsa-miR-138	ARHGEF3	391	88	pictar
hsa-miR-203	CDK6	1743	88	miranda
hsa-miR-23b	MET	415	88	targetScan
hsa-miR-29a	PIK3R1	562	88	targetScan
hsa-miR-31	HOXC13	150	88	pictar
hsa-miR-590-5p	TGFBR2	99	88	PITA
hsa-miR-128	MLL	413	89	targetScan
hsa-miR-26a	CTGF	139	89	targetScan
hsa-miR-92a	ITGA5	294	89	targetScan
hsa-let-7a	DICER1	198	90	targetScan
hsa-miR-138	ROCK2	271	90	targetScan
hsa-miR-200c	ZFPM2	1437	90	miranda
hsa-miR-302d	CDK2	90	90	targetScan
hsa-miR-34a	CCNE2	74	90	targetScan
hsa-miR-155	TSHZ3	9	91	microt
hsa-miR-19a	BMPR2	1080	91	miranda
hsa-miR-222	BBC3	367	91	miranda
hsa-miR-29a	COL4A1	5366	91	RNAhybrid
hsa-miR-494	PTEN	250	91	targetScan
hsa-miR-107	DICER1	170	92	PITA
hsa-miR-16	ACVR2A	15	92	microt
hsa-miR-183	EZR	81	92	targetScan
hsa-miR-19b	BMPR2	995	92	miranda
hsa-miR-29a	COL4A2	552	92	microt
hsa-miR-29b	COL4A1	81	92	PITA
hsa-miR-31	JAZF1	84	92	targetScan
hsa-miR-145	FSCN1	201	93	targetScan
hsa-miR-21	RASGRP1	145	93	targetScan
hsa-miR-373	RABEP1	125	93	PITA
hsa-miR-375	ELAVL4	37	93	targetScan
hsa-miR-124	VIM	356	94	microt
hsa-miR-145	FLI1	192	94	targetScan
hsa-miR-155	IKBKE	12780	94	RNAhybrid
hsa-miR-155	ZNF652	13	94	microt
hsa-miR-17	JAK1	151	94	PITA
hsa-miR-203	ABCE1	161	94	microt
hsa-miR-210	XPA	16847	94	RNAhybrid
hsa-miR-218	EFNA1	2063	94	RNAhybrid
hsa-miR-29c	MCL1	398	94	PITA
hsa-miR-30d	GNAI2	23	94	PITA
hsa-let-7a	DICER1	28	95	RNAhybrid
hsa-miR-133b	KCNH2	1438	95	RNAhybrid
hsa-miR-144	PLAG1	299	95	pictar
hsa-miR-145	FLI1	9473	95	RNAhybrid
hsa-miR-204	MEIS2	8004	95	RNAhybrid
hsa-miR-29a	COL4A2	482	95	PITA
hsa-miR-29c	MCL1	64	95	microt
hsa-miR-346	IL18	1353	95	RNAhybrid
hsa-miR-9	POU2F2	7141	95	RNAhybrid
hsa-miR-98	E2F2	22	95	miranda
hsa-miR-133a	FSCN1	169	96	targetScan
hsa-miR-16	PPM1D	373	96	PITA
hsa-miR-17	JAK1	58	96	microt
hsa-miR-217	EZH2	1018	96	miranda
hsa-miR-222	TNFSF10	6392	96	RNAhybrid
hsa-miR-224	CDC42	13134	96	RNAhybrid
hsa-miR-27a	PHB	321	96	PITA
hsa-miR-373	RAD52	2362	96	RNAhybrid
hsa-miR-424	PIAS1	710	96	miranda
hsa-let-7g	COL1A2	172	97	PITA
hsa-miR-16	MYB	10	97	microt
hsa-miR-200b	ZFPM2	23	97	PITA
hsa-miR-210	MNT	6630	97	RNAhybrid
hsa-miR-27a	PHB	3611	97	RNAhybrid
hsa-miR-338-5p	LRP1	304	97	targetScan
hsa-miR-373	RABEP1	402	97	targetScan
hsa-miR-101	ARID1A	383	98	PITA
hsa-miR-155	MECP2	140	98	targetScan
hsa-miR-181b	MAP3K10	433	98	pictar
hsa-miR-31	JAZF1	114	98	PITA
hsa-miR-373	RABEP1	7154	98	RNAhybrid
hsa-let-7a	E2F2	555	99	microt
hsa-miR-125b	BMF	60	99	microt
hsa-miR-155	MECP2	175	99	PITA
hsa-miR-155	ZIC3	178	99	pictar
hsa-miR-181b	MAP3K10	7	99	RNAhybrid
hsa-miR-206	PAX3	220	99	PITA
hsa-miR-206	PAX3	9	99	microt
hsa-miR-21	TGFBI	82	99	PITA
hsa-miR-31	ARPC5	4797	99	RNAhybrid
hsa-miR-559	VCL	15231	99	RNAhybrid
hsa-miR-100	FGFR3	9430	100	RNAhybrid
hsa-miR-145	YES1	282	100	PITA
hsa-miR-185	CDC42	21	100	miranda
hsa-miR-27a	PHB	201	100	microt
hsa-miR-374a	GADD45A	49	100	miranda
hsa-miR-122	TRIB1	2221	101	RNAhybrid
hsa-miR-124	NR3C2	12215	101	RNAhybrid
hsa-miR-135a	APC	1345	101	miranda
hsa-miR-145	IFNB1	12572	101	RNAhybrid
hsa-miR-17	JAK1	373	101	targetScan
hsa-miR-185	CDK6	1794	101	miranda
hsa-miR-34a	PEA15	113	101	miranda
hsa-miR-372	NR4A2	844	101	miranda
hsa-miR-16	MYB	200	102	PITA
hsa-miR-26a	MAP3K2	616	102	miranda
hsa-miR-31	YY1	9452	102	RNAhybrid
hsa-miR-92a	ITGA5	76	102	microt
hsa-miR-1	SOX6	469	103	targetScan
hsa-miR-124	ELK3	310	103	PITA
hsa-miR-128	RELN	569	103	targetScan
hsa-miR-128	RELN	1107	103	miranda
hsa-miR-145	CBFB	118	103	PITA
hsa-miR-20a	MAP3K12	740	103	RNAhybrid
hsa-miR-103	DICER1	124	104	PITA
hsa-miR-107	DICER1	112	104	targetScan
hsa-miR-125a-5p	BAK1	48	104	targetScan
hsa-miR-182	RARG	419	104	miranda
hsa-miR-19b	MYLIP	250	104	pictar
hsa-miR-21	RHOB	7393	104	RNAhybrid
hsa-miR-31	RET	14592	104	RNAhybrid
hsa-miR-330-3p	NTRK3	330	104	targetScan
hsa-miR-34a	MYB	3848	104	RNAhybrid
hsa-miR-373	TXNIP	110	104	miranda
hsa-miR-1296	MCM2	575	105	miranda
hsa-miR-31	CXCL12	546	105	RNAhybrid
hsa-miR-377	PPM1A	95	105	PITA
hsa-let-7a	DICER1	100	106	microt
hsa-miR-125a-5p	KLF13	12	106	microt
hsa-miR-183	PDCD4	36	106	microt
hsa-miR-22	MYCBP	174	106	targetScan
hsa-miR-23b	PLAU	334	106	PITA
hsa-miR-30d	GNAI2	367	106	targetScan
hsa-miR-519c-3p	HIF1A	36	106	microt
hsa-miR-17	MAP3K12	2585	107	RNAhybrid
hsa-miR-181b	TIMP3	397	107	pictar
hsa-miR-196a	BACH1	13	107	targetScan
hsa-miR-29a	COL4A1	364	107	pictar
hsa-miR-99a	FGFR3	8935	107	RNAhybrid
hsa-miR-125a-5p	BAK1	398	108	RNAhybrid
hsa-miR-145	FSCN1	1795	108	RNAhybrid
hsa-miR-29a	COL4A2	168	108	targetScan
hsa-miR-30a	TNRC6A	16031	108	RNAhybrid
hsa-miR-375	ELAVL4	58	108	pictar
hsa-miR-145	BNIP3	8351	109	RNAhybrid
hsa-miR-192	SMARCB1	14420	109	RNAhybrid
hsa-miR-196a	BACH1	78	109	PITA
hsa-miR-21	SOX5	4117	109	RNAhybrid
hsa-miR-224	NCOA6	636	109	miranda
hsa-miR-27a	SPRY2	415	109	miranda
hsa-miR-302d	NR4A2	943	109	miranda
hsa-let-7b	LIN28B	76	110	PITA
hsa-miR-141	EIF4E	2545	110	RNAhybrid
hsa-miR-155	HIVEP2	104	110	pictar
hsa-miR-16	ACVR2A	1	110	PITA
hsa-miR-29c	MCL1	452	110	targetScan
hsa-miR-605	SEC24D	222	110	PITA
hsa-miR-92a	ITGA5	208	110	miranda
hsa-miR-103	CCNE1	711	111	miranda
hsa-miR-203	BCL2L2	58	111	targetScan
hsa-miR-206	PAX3	179	111	pictar
hsa-miR-107	MYB	1290	112	miranda
hsa-miR-18b	ESR1	1103	112	miranda
hsa-miR-204	SNAI1	967	112	miranda
hsa-miR-23b	PLAU	539	112	targetScan
hsa-miR-335	ARPC5L	93	112	PITA
hsa-miR-145	DFFA	8636	113	RNAhybrid
hsa-miR-26a	IFNB1	7669	113	RNAhybrid
hsa-miR-29b	ADAM12	245	113	miranda
hsa-miR-338-3p	ZNF238	41	113	PITA
hsa-miR-424	WEE1	496	113	PITA
hsa-miR-16	PPM1D	645	114	targetScan
hsa-miR-125b	PRDM1	391	115	targetScan
hsa-miR-125b	KLF13	230	115	pictar
hsa-miR-125b	BMF	200	115	PITA
hsa-miR-145	PPP3CA	363	115	targetScan
hsa-miR-15a	TSPYL2	1959	115	miranda
hsa-miR-18a	ESR1	1109	115	miranda
hsa-miR-193b	MCL1	55	115	miranda
hsa-miR-215	WNK1	7998	115	RNAhybrid
hsa-miR-221	HOXB5	86	115	pictar
hsa-miR-545	LRP1	114	115	PITA
hsa-miR-107	DICER1	2789	116	RNAhybrid
hsa-miR-124	EFNB1	295	116	targetScan
hsa-miR-124	ELK3	303	116	miranda
hsa-miR-152	DNMT1	149	116	PITA
hsa-miR-181b	TIMP3	234	116	microt
hsa-miR-138	ROCK2	91	117	pictar
hsa-miR-138	EID1	85	117	targetScan
hsa-miR-146a	MTA2	10676	117	RNAhybrid
hsa-miR-155	DET1	106	117	microt
hsa-miR-181c	KRAS	14002	117	RNAhybrid
hsa-miR-212	PEA15	184	117	targetScan
hsa-miR-34b	MET	10976	117	RNAhybrid
hsa-miR-19a	NR4A2	1033	118	miranda
hsa-miR-27a	PHB	590	118	targetScan
hsa-miR-27b	ADORA2B	15135	118	RNAhybrid
hsa-miR-562	MET	7618	118	RNAhybrid
hsa-miR-101	ARID1A	4563	119	RNAhybrid
hsa-miR-192	MAD2L1	15928	119	RNAhybrid
hsa-miR-224	AP2M1	287	119	PITA
hsa-miR-34a	CCNE2	8542	119	RNAhybrid
hsa-miR-135b	KLF4	156	120	pictar
hsa-miR-192	MIS12	176	120	miranda
hsa-miR-21	RASGRP1	95	120	PITA
hsa-miR-212	MECP2	154	120	targetScan
hsa-miR-301a	MEOX2	369	120	targetScan
hsa-miR-424	MAP2K1	708	120	miranda
hsa-miR-559	MTA1	232	120	targetScan
hsa-miR-1	PAX3	9	121	microt
hsa-miR-103	DICER1	112	121	targetScan
hsa-miR-125a-5p	KLF13	112	121	PITA
hsa-miR-133a	FSCN1	4341	121	RNAhybrid
hsa-miR-145	PPP3CA	9257	121	RNAhybrid
hsa-miR-19b	HIPK3	331	121	miranda
hsa-miR-26b	EPHA2	237	121	PITA
hsa-miR-301a	MEOX2	548	121	PITA
hsa-miR-375	ELAVL4	10	121	miranda
hsa-miR-155	TSHZ3	126	122	pictar
hsa-miR-30d	GNAI2	18	122	microt
hsa-miR-31	FZD3	65	122	targetScan
hsa-miR-181c	KRAS	11	123	pictar
hsa-miR-224	CDC42	15	123	miranda
hsa-miR-29a	COL4A1	47	123	PITA
hsa-miR-429	ZFPM2	1574	123	miranda
hsa-miR-107	GRN	12227	124	RNAhybrid
hsa-miR-21	RHOB	406	124	miranda
hsa-miR-29b	FGA	115	124	pictar
hsa-miR-31	KLF13	6330	124	RNAhybrid
hsa-miR-34c-5p	CCNE2	140	124	PITA
hsa-miR-125a-5p	CD34	191	125	PITA
hsa-miR-138	ARHGEF3	3418	125	RNAhybrid
hsa-miR-16	WNT3A	2953	125	RNAhybrid
hsa-miR-21	SOX5	194	125	miranda
hsa-miR-34c-5p	E2F3	1277	125	miranda
hsa-miR-448	SATB1	393	125	targetScan
hsa-miR-152	DNMT1	133	126	targetScan
hsa-miR-29b	FGA	17668	126	RNAhybrid
hsa-miR-34a	IFNB1	4674	126	RNAhybrid
hsa-miR-424	WEE1	203	126	microt
hsa-let-7f	KLK10	44	127	pictar
hsa-miR-1	PAX3	283	127	PITA
hsa-miR-128	BMI1	11307	127	RNAhybrid
hsa-miR-155	ZIC3	271	127	targetScan
hsa-miR-20a	MAP3K12	48	127	pictar
hsa-miR-338-5p	LRP1	106	127	PITA
hsa-let-7d	DICER1	433	128	microt
hsa-miR-26b	EPHA2	418	128	pictar
hsa-let-7a	E2F2	20	129	miranda
hsa-miR-101	ARID1A	35	129	targetScan
hsa-miR-155	FLI1	11182	130	RNAhybrid
hsa-miR-29a	PIK3R1	865	130	miranda
hsa-miR-31	MPRIP	6959	130	RNAhybrid
hsa-miR-338-3p	UBE2Q1	179	130	targetScan
hsa-miR-16	ACVR2A	11	131	targetScan
hsa-miR-29a	COL4A1	14	131	microt
hsa-miR-31	CASR	11452	131	RNAhybrid
hsa-miR-31	FZD3	204	131	PITA
hsa-miR-145	YES1	507	132	targetScan
hsa-miR-181b	MAP3K10	4	132	PITA
hsa-miR-200b	ZFPM2	1448	132	miranda
hsa-let-7b	PRDM1	15852	133	RNAhybrid
hsa-let-7c	DICER1	5	133	RNAhybrid
hsa-miR-1	PAX3	5	133	pictar
hsa-miR-27b	ADORA2B	511	133	pictar
hsa-miR-335	RASA1	1086	133	miranda
hsa-miR-663	JUNB	381	133	miranda
hsa-miR-9	POU2F2	184	133	microt
hsa-miR-1	CNN3	58	134	microt
hsa-miR-16	MYB	530	134	targetScan
hsa-miR-424	CCND3	3722	134	RNAhybrid
hsa-miR-650	ING4	87	134	targetScan
hsa-miR-124	EFNB1	1279	135	microt
hsa-miR-650	ING4	144	135	PITA
hsa-miR-155	ZIC3	74	136	PITA
hsa-miR-181c	KRAS	75	136	microt
hsa-miR-183	PDCD4	10	136	pictar
hsa-miR-203	BCL2L2	550	136	PITA
hsa-miR-301a	MEOX2	17	136	microt
hsa-let-7g	COL1A2	316	137	pictar
hsa-miR-101	ARID1A	9	137	microt
hsa-miR-107	CDK6	1337	137	miranda
hsa-miR-125a-5p	ARID3B	21	137	microt
hsa-miR-146a	PA2G4	9025	137	RNAhybrid
hsa-miR-181a	DDIT4	8105	137	RNAhybrid
hsa-miR-424	CDK6	80	137	microt
hsa-miR-485-3p	NFYB	93	137	PITA
hsa-miR-1	CNN3	55	138	PITA
hsa-miR-124	CCL2	1062	138	microt
hsa-miR-124	PEA15	770	138	targetScan
hsa-miR-144	PLAG1	425	138	PITA
hsa-miR-144	PLAG1	416	139	targetScan
hsa-miR-192	WNK1	4792	139	RNAhybrid
hsa-let-7d	DICER1	48	140	RNAhybrid
hsa-miR-17	MEF2D	123	140	miranda
hsa-miR-196b	HOXB8	460	140	miranda
hsa-miR-206	PAX3	340	140	targetScan
hsa-miR-1	PPP2R5A	278	141	pictar
hsa-miR-182	CLOCK	347	141	PITA
hsa-miR-196b	HOXC8	256	141	miranda
hsa-miR-26b	EPHA2	220	141	microt
hsa-miR-30a	BDNF	240	141	miranda
hsa-miR-494	PTEN	172	141	PITA
hsa-miR-9	POU2F2	622	141	targetScan
hsa-miR-145	TIRAP	2173	142	RNAhybrid
hsa-miR-146b-5p	IRAK1	1147	142	miranda
hsa-miR-29a	COL4A1	167	142	targetScan
hsa-let-7a	NR1I2	4904	143	RNAhybrid
hsa-let-7b	PRDM1	567	143	targetScan
hsa-miR-30a	BDNF	87	143	targetScan
hsa-miR-330-3p	E2F1	1083	143	miranda
hsa-miR-378	TOB2	4516	143	RNAhybrid
hsa-miR-424	WEE1	916	143	targetScan
hsa-miR-98	SOCS4	51	143	PITA
hsa-miR-107	DICER1	3	144	microt
hsa-miR-16	WNT3A	530	144	pictar
hsa-miR-18a	NR3C1	1023	144	miranda
hsa-miR-218	BIRC6	340	144	PITA
hsa-miR-29a	DKK1	17191	144	RNAhybrid
hsa-miR-320a	TFRC	249	144	PITA
hsa-miR-23b	MET	1378	145	miranda
hsa-miR-125b	PRDM1	12207	146	RNAhybrid
hsa-miR-29a	S100B	17018	146	RNAhybrid
hsa-miR-146a	MTA2	214	147	miranda
hsa-miR-155	IFNGR1	2819	148	RNAhybrid
hsa-miR-183	ITGB1	134	148	miranda
hsa-miR-27b	ADORA2B	299	148	PITA
hsa-miR-125b	KLF13	266	149	targetScan
hsa-miR-124	NR3C2	299	150	PITA
hsa-miR-16	WNT3A	151	150	microt
hsa-miR-19b	MYLIP	269	150	PITA
hsa-miR-26b	EPHA2	180	150	targetScan
hsa-miR-499-5p	SOX6	7	150	PITA
hsa-miR-499-5p	SOX6	180	150	targetScan
hsa-miR-124	ELK3	304	151	targetScan
hsa-miR-16	BMI1	220	151	miranda
hsa-miR-181b	MAP3K10	438	151	targetScan
hsa-miR-212	MECP2	290	151	PITA
hsa-miR-182	CLOCK	313	152	pictar
hsa-miR-193b	PLAU	105	152	miranda
hsa-miR-29b	COL4A1	446	152	miranda
hsa-miR-101	ATP5B	261	153	miranda
hsa-miR-103	DICER1	3	153	microt
hsa-miR-15a	UCP2	5100	153	RNAhybrid
hsa-miR-203	ABCE1	303	153	pictar
hsa-miR-519d	PPARA	129	153	microt
hsa-let-7d	DICER1	198	154	targetScan
hsa-miR-1	CNN3	166	154	pictar
hsa-miR-125b	BMF	55	154	pictar
hsa-miR-27a	PHB	641	154	miranda
hsa-miR-138	RHOC	170	155	PITA
hsa-miR-181b	TIMP3	505	155	PITA
hsa-miR-29a	IMPDH1	265	155	PITA
hsa-miR-30a	BDNF	710	155	microt
hsa-miR-34b	MET	889	155	miranda
hsa-let-7b	LIN28B	431	156	pictar
hsa-miR-203	BCL2L2	38	156	RNAhybrid
hsa-let-7c	DICER1	198	157	targetScan
hsa-miR-378	TOB2	608	157	miranda
hsa-miR-424	CDK6	162	157	targetScan
hsa-miR-103	DICER1	2884	158	RNAhybrid
hsa-miR-124	PEA15	131	158	microt
hsa-miR-125b	CYP24A1	116	158	targetScan
hsa-miR-126	CCNE2	504	158	RNAhybrid
hsa-miR-18a	HSF2	1094	158	miranda
hsa-miR-23b	PLAU	189	158	miranda
hsa-miR-183	KIF2A	787	159	miranda
hsa-miR-29a	MCL1	32	159	pictar
hsa-miR-520b	MICA	5512	159	RNAhybrid
hsa-miR-96	PRMT5	3714	159	RNAhybrid
hsa-miR-1	PPP2R5A	13623	160	RNAhybrid
hsa-miR-17	JAK1	61	160	miranda
hsa-miR-125a-5p	ARID3B	56	161	PITA
hsa-miR-145	YES1	13275	161	RNAhybrid
hsa-miR-224	FOSB	949	161	RNAhybrid
hsa-miR-335	TNC	9642	161	RNAhybrid
hsa-miR-1	PAX3	6637	162	RNAhybrid
hsa-miR-1226	MUC1	73	162	miranda
hsa-miR-206	PAX3	9618	162	RNAhybrid
hsa-miR-29b	FGA	282	162	targetScan
hsa-miR-124	E2F6	1951	163	RNAhybrid
hsa-miR-20a	MAP3K12	653	163	PITA
hsa-miR-29b	FGB	5067	163	RNAhybrid
hsa-miR-519d	PPARA	235	163	PITA
hsa-miR-21	TGFBI	752	164	RNAhybrid
hsa-miR-210	NPTX1	168	164	miranda
hsa-miR-302d	CCND2	405	164	miranda
hsa-miR-31	LATS2	2020	164	RNAhybrid
hsa-miR-338-3p	UBE2Q1	198	164	PITA
hsa-miR-182	CLOCK	1988	165	RNAhybrid
hsa-miR-19b	MYLIP	10074	165	RNAhybrid
hsa-miR-210	NCAM1	9251	165	RNAhybrid
hsa-miR-34a	MYB	1155	166	miranda
hsa-miR-34a	FOXP1	80	166	PITA
hsa-let-7b	IFNB1	16396	167	RNAhybrid
hsa-miR-135a	NR3C2	171	167	pictar
hsa-miR-17	MAP3K12	700	167	PITA
hsa-miR-26a	CDK8	185	167	PITA
hsa-miR-29b	FGG	13358	167	RNAhybrid
hsa-miR-34c-5p	CCNE2	74	167	targetScan
hsa-miR-124	BACE1	2080	168	RNAhybrid
hsa-miR-145	CBFB	14093	168	RNAhybrid
hsa-miR-155	CYR61	4851	168	RNAhybrid
hsa-miR-184	INPPL1	6529	168	RNAhybrid
hsa-miR-29a	FGA	356	168	pictar
hsa-miR-559	MTA1	12977	168	RNAhybrid
hsa-miR-7	SRSF1	232	168	targetScan
hsa-miR-20a	MAP3K12	437	170	targetScan
hsa-miR-503	ANLN	11	170	targetScan
hsa-miR-122	DUSP2	5361	171	RNAhybrid
hsa-miR-138	ROCK2	10722	171	RNAhybrid
hsa-miR-155	HIVEP2	102	171	targetScan
hsa-miR-218	BIRC6	79	171	microt
hsa-miR-221	ICAM1	5460	171	RNAhybrid
hsa-miR-30a	TNRC6A	183	171	PITA
hsa-miR-340	MET	506	171	targetScan
hsa-miR-125b	KLF13	3233	172	RNAhybrid
hsa-miR-145	FSCN1	1268	172	miranda
hsa-miR-155	TSHZ3	251	172	targetScan
hsa-miR-181c	KRAS	204	172	PITA
hsa-miR-210	P4HB	2634	172	RNAhybrid
hsa-miR-31	CXCL12	141	172	miranda
hsa-miR-122	AKT3	4970	173	RNAhybrid
hsa-miR-183	PDCD4	16	173	PITA
hsa-miR-27b	ADORA2B	432	173	microt
hsa-miR-302d	CDK2	458	173	miranda
hsa-miR-124	ELK3	114	175	microt
hsa-miR-122	PRKAB1	7984	176	RNAhybrid
hsa-miR-125b	CYP24A1	8709	176	RNAhybrid
hsa-miR-145	FLI1	332	176	miranda
hsa-miR-146b-5p	MMP16	1007	176	miranda
hsa-miR-155	HIVEP2	184	176	PITA
hsa-miR-29a	SFRP2	16502	176	RNAhybrid
hsa-miR-876-3p	MCL1	88	176	miranda
hsa-miR-17	MAP3K12	437	177	targetScan
hsa-miR-29a	MCL1	417	177	PITA
hsa-miR-124	NR3C2	841	178	miranda
hsa-miR-127-3p	XBP1	9550	178	RNAhybrid
hsa-miR-183	PDCD4	169	178	targetScan
hsa-miR-191	SOX4	467	178	miranda
hsa-miR-199a-3p	MET	913	178	miranda
hsa-miR-199b-3p	MET	913	178	miranda
hsa-miR-218	STAM2	20	178	pictar
hsa-let-7b	PRDM1	276	179	microt
hsa-let-7b	LIN28B	15651	179	RNAhybrid
hsa-miR-146a	PA2G4	276	181	miranda
hsa-miR-181b	TIMP3	773	181	targetScan
hsa-miR-192	MIS12	13953	181	RNAhybrid
hsa-miR-29a	IMPDH1	352	181	targetScan
hsa-miR-338-3p	DAB2IP	47	181	targetScan
hsa-miR-20a	BNIP2	397	182	RNAhybrid
hsa-miR-29a	COL4A1	369	182	miranda
hsa-miR-34a	VAMP2	141	182	PITA
hsa-miR-519d	PPARA	617	182	targetScan
hsa-miR-135b	KLF4	473	183	PITA
hsa-miR-135b	KLF4	228	184	targetScan
hsa-miR-155	ZNF652	278	184	targetScan
hsa-miR-155	MECP2	7353	186	RNAhybrid
hsa-miR-214	POU4F2	1341	186	miranda
hsa-miR-31	PPP2R2A	10596	186	RNAhybrid
hsa-miR-22	TFRC	405	187	RNAhybrid
hsa-miR-29a	MCL1	8450	187	RNAhybrid
hsa-let-7a	EIF2C4	298	188	pictar
hsa-miR-122	DUSP2	464	189	miranda
hsa-miR-519c-3p	HIF1A	571	189	miranda
hsa-let-7g	COL1A2	11761	190	RNAhybrid
hsa-miR-128	BMI1	63	190	targetScan
hsa-miR-218	BIRC6	47	190	targetScan
hsa-miR-224	FOSB	529	190	miranda
hsa-miR-7	ABCC1	2	190	targetScan
hsa-miR-98	SOCS4	280	190	pictar
hsa-miR-133a	TAGLN2	96	191	PITA
hsa-miR-182	CLOCK	52	191	microt
hsa-miR-155	TSHZ3	4	192	PITA
hsa-miR-29a	IMPDH1	263	192	microt
hsa-miR-1	PAX3	340	193	targetScan
hsa-miR-125a-5p	ELAVL1	150	193	targetScan
hsa-miR-302a	LEFTY2	156	193	microt
hsa-miR-144	PLAG1	205	194	microt
hsa-miR-181c	KRAS	397	194	targetScan
hsa-miR-195	CCL4	1193	194	RNAhybrid
hsa-miR-218	BIRC6	14139	194	RNAhybrid
hsa-miR-221	DDIT4	6985	194	RNAhybrid
hsa-miR-26a	CDK8	86	197	microt
hsa-miR-155	ZNF652	99	198	PITA
hsa-miR-17	FBXO31	2850	198	RNAhybrid
hsa-miR-27b	ADORA2B	21	198	targetScan
hsa-miR-34a	FOXP1	111	198	pictar
hsa-miR-122	ANXA11	3671	199	RNAhybrid
hsa-miR-16	WNT3A	49	199	PITA
hsa-let-7c	DICER1	100	200	microt
hsa-miR-26a	CDK8	98	200	targetScan
hsa-miR-33a	NPC1	490	200	miranda
hsa-miR-340	MET	148	200	microt
hsa-let-7g	COL1A2	158	201	targetScan
hsa-miR-1	SOX6	235	201	miranda
hsa-miR-138	EID1	10570	201	RNAhybrid
hsa-miR-19b	MYLIP	521	201	targetScan
hsa-miR-135a	NR3C2	1	202	microt
hsa-miR-17	TNFSF12	1	203	RNAhybrid
hsa-miR-218	IKBKB	1452	203	RNAhybrid
hsa-miR-16	PPM1D	848	204	miranda
hsa-miR-302b	BMI1	12857	204	RNAhybrid
hsa-miR-20a	BNIP2	478	205	pictar
hsa-miR-223	NFIX	1535	205	RNAhybrid
hsa-miR-1	ATP6V1B2	368	206	pictar
hsa-miR-1	CNN3	8654	206	RNAhybrid
hsa-miR-122	AKT3	103	206	miranda
hsa-miR-125a-5p	KLF13	266	206	targetScan
hsa-miR-101	ARID1A	10	207	miranda
hsa-miR-29a	MCL1	65	207	microt
hsa-miR-30a	TNRC6A	967	208	targetScan
hsa-miR-31	JAZF1	14446	208	RNAhybrid
hsa-miR-1	CNN3	90	209	targetScan
hsa-miR-29a	IMPDH1	4055	209	RNAhybrid
hsa-miR-29a	MCL1	452	209	targetScan
hsa-miR-338-3p	NOVA1	371	209	miranda
hsa-miR-302a	LEFTY1	139	210	pictar
hsa-miR-892b	MCL1	73	210	miranda
hsa-miR-96	PRMT5	367	210	miranda
hsa-miR-124	NR3C2	709	211	targetScan
hsa-miR-182	CLOCK	140	212	targetScan
hsa-miR-181a	DDIT4	282	213	PITA
hsa-miR-19b	MYLIP	96	213	microt
hsa-miR-31	RET	140	213	miranda
hsa-miR-34a	VAMP2	6	214	pictar
hsa-miR-125b	BMF	57	215	targetScan
hsa-miR-21	TGFBI	693	215	miranda
hsa-miR-30a	TNRC6A	530	215	miranda
hsa-miR-16	MYB	1617	216	miranda
hsa-miR-22	MYCBP	10277	216	RNAhybrid
hsa-miR-222	PPP2R2A	14726	216	RNAhybrid
hsa-miR-584	ROCK1	391	216	miranda
hsa-miR-218	STAM2	451	217	PITA
hsa-miR-424	CDC14A	6138	217	RNAhybrid
hsa-miR-125b	KLF13	312	218	miranda
hsa-miR-101	FBN2	75	219	PITA
hsa-miR-122	AACS	8388	220	RNAhybrid
hsa-miR-29a	FGA	17084	220	RNAhybrid
hsa-miR-298	CDKN1A	2649	221	RNAhybrid
hsa-miR-7	SLC7A5	5827	221	RNAhybrid
hsa-miR-92a	HIPK3	303	221	PITA
hsa-miR-181b	MAP3K10	883	222	miranda
hsa-miR-21	PPIF	4462	222	RNAhybrid
hsa-miR-29a	FGB	11035	222	RNAhybrid
hsa-miR-30c	UBE2I	349	222	pictar
hsa-miR-29a	FGA	282	223	targetScan
hsa-miR-485-3p	NFYB	2425	223	RNAhybrid
hsa-miR-518a-5p	MCL1	99	223	miranda
hsa-miR-424	CCND3	142	224	targetScan
hsa-miR-424	WEE1	324	225	miranda
hsa-miR-559	MTA1	76	225	PITA
hsa-let-7b	PRDM1	1146	226	miranda
hsa-miR-138	RHOC	262	226	targetScan
hsa-miR-192	HOXA10	10351	226	RNAhybrid
hsa-miR-519a	YES1	593	226	PITA
hsa-miR-155	DET1	60	228	targetScan
hsa-miR-26a	CDK8	838	228	RNAhybrid
hsa-miR-519a	YES1	698	228	targetScan
hsa-miR-128	BMI1	137	229	miranda
hsa-miR-138	RHOC	256	229	pictar
hsa-miR-20a	BNIP2	228	229	microt
hsa-miR-145	PPP3CA	1086	232	miranda
[truncated: 694 more rows]
